# Supplementary material for: Novel evidence for complement system activation in chick myopia and hyperopia models: a meta-analysis of transcriptome datasets
Source: Sci Rep. 2017 Aug 29;7:9719. doi: 10.1038/s41598-017-10277-2 (PMC5574905; doi:10.1038/s41598-017-10277-2)
Supplement: Supplementary file 1 — Supplementary Tables S1-S7 [file 41598_2017_10277_MOESM1_ESM.xls]

## Sheet: Content
This document contains Supplementary Tables to the manuscript 'Novel Evidence for Complement System Activation in Chick Myopia and Hyperopia Models: A Meta-Analysis of Transcriptome Datasets', authored by N.Riddell & S. Crewther
Table of Contents
Manuscript Reference	Worksheet	Title
Supplementary Table S1	TS1	Genes differentially-expressed during myopia induction
Supplementary Table S2	TS2	Genes differentially-expressed during hyperopia induction
Supplementary Table S3	TS3	Differentially-expressed genes also implicated in animal proteomics and human GWA studies of refractive error
Supplementary Table S4	TS4	Over-representation of Reactome pathways in the meta-analysis results
Supplementary Table S5	TS5	Overlapping gene and pathway results
Supplementary Table S6	TS6	Past studies implicating seed or intermediate genes from the induced network module analysis
Supplementary Table S7	TS7	ConsensusPathDB Induced Network Module output for growth-specific genes

## Sheet: TS1
Supplementary Table S1. Genes differentially-expressed during myopia induction
Four myopia induction studies (encompassing eight datasets) were analysed: Ashby et al's 2010 study of 1day lens-induced myopia, McGlinn et al's 2007 study of 6hrs and 3days occlusion-induced myopia, Stone et al's 2011 study of 6hrs and 3days lens-induced myopia, and Riddell et al's 2016 study of 1, 2, and 3days lens-induced myopia. These datasets were split into early and late induction conditio…
Condition	Symbol	Gene Title	Ensembl	Entrez	GeneIndex	RP/Rsum	pfp	Pvalue	Mean Log2 FC
Up-regulated Early Myopia	WNT9A	wingless-type MMTV integration site family, member 9A	ENSGALG00000005401	395829	9769	360.5	1.653e-07	1.643e-11	0.73099
	COL3A1	collagen, type III, alpha 1	---	396340	1795	566.5	4.571e-05	9.085e-09	0.452715
	MGP	matrix Gla protein	ENSGALG00000011740	395912	5135	690.9	0.0004053	1.208e-07	0.497383
	CYTL1	cytokine-like 1	ENSGALG00000015015	422849	2076	835.8	0.003233	1.285e-06	0.321676
	NT5C2	5'-nucleotidase, cytosolic II	ENSGALG00000008179	423871	5860	869.2	0.003451	2.058e-06	0.393483
	TNNT3	troponin T type 3 (skeletal, fast)	ENSGALG00000006572	395761	9083	864.2	0.003865	1.921e-06	0.378415
	GFRA1	GDNF family receptor alpha 1	ENSGALG00000009173	395994	3383	939.1	0.007387	5.139e-06	0.430135
	LRRC32	leucine rich repeat containing 32	---	428121	4765	977.3	0.009125	8.162e-06	0.400665
	TGM2	transglutaminase 2 (C polypeptide, protein-glutamine-gamma-glutamyltransferase)	ENSGALG00000006775	396432	8796	971.4	0.009582	7.618e-06	0.428488
	LYVE1	lymphatic vessel endothelial hyaluronan receptor 1	ENSGALG00000005643	423038	4852	1032	0.01181	1.526e-05	0.542778
	IL15	interleukin 15	---	395258	4055	1011	0.01211	1.204e-05	0.614748
	CMPK2	cytidine monophosphate (UMP-CMP) kinase 2, mitochondrial	ENSGALG00000028982	421921	1718	1032	0.01275	1.52e-05	0.54906
	CLEC3B	C-type lectin domain family 3, member B	ENSGALG00000011883	395386	1677	1027	0.01312	1.434e-05	0.39091
	PDK4	pyruvate dehydrogenase kinase, isozyme 4	ENSGALG00000009700	420570	6246	1070	0.01637	2.278e-05	0.468945
	KCNA2	potassium voltage-gated channel, shaker-related subfamily, member 2	---	395117	4269	1092	0.01924	2.869e-05	0.592429
	RSFR	leukocyte ribonuclease A-2	ENSGALG00000027165	423668	7491	1116	0.02293	3.646e-05	0.379627
	ADM	adrenomedullin	---	423042	201	1167	0.03523	5.952e-05	0.319841
	ADM	tissue factor pathway inhibitor 2	---	420561	8785	1203	0.04619	8.262e-05	0.226247
	CFD	complement factor D (adipsin)	ENSGALG00000027497	100857593	1542	1215	0.04866	9.188e-05	0.378755
	GTSF1	gametocyte specific factor 1	---	771059	3697	1223	0.04988	9.914e-05	0.237113
Down-regulated Early Myopia	BMP2	bone morphogenetic protein 2	ENSGALG00000008830	378779	918	195.9	1.423e-11	1.414e-15	-0.815419
	VIP	vasoactive intestinal peptide	ENSGALG00000013604	396323	9611	267	9.288e-10	1.846e-13	-0.679454
	CA4	carbonic anhydrase IV	---	417647	1112	398	2.306e-07	6.875e-11	-0.348592
	SERPINE3	serpin peptidase inhibitor, clade E (nexin, plasminogen activator inhibitor type 1), member 3	ENSGALG00000017017	418875	7719	544.2	1.336e-05	5.31e-09	-0.479743
	EGR1	early growth response 1	---	373931	2564	707.1	0.0003261	1.62e-07	-0.392766
	DCN	decorin	---	417892	2134	782.8	0.0009683	5.774e-07	0.056261
	MLANA	melan-A	ENSGALG00000019756	769648	5182	895	0.004194	2.918e-06	-0.241915
	GCG	glucagon	ENSGALG00000011104	396196	3345	915.8	0.004813	3.827e-06	-0.448316
	ID1	inhibitor of DNA binding 1, dominant negative helix-loop-helix protein	ENSGALG00000006210	395282	3986	948.7	0.006466	5.784e-06	-0.0545453
	CDC14A	cell division cycle 14A	ENSGALG00000005248	424466	1393	986.2	0.008295	9.069e-06	-0.325553
	CHAT	choline O-acetyltransferase	ENSGALG00000002289	395314	1557	979	0.00838	8.329e-06	-0.257566
	CRYBB2	crystallin, beta B2	ENSGALG00000026086	396088	1944	1018	0.01092	1.302e-05	-0.536869
	CPA6	carboxypeptidase A6	ENSGALG00000015558	420171	1871	1026	0.01106	1.429e-05	-0.215861
	FAM204A	family with sequence similarity 204, member A	---	423925	2923	1036	0.01138	1.583e-05	-0.334856
	EDNRB	endothelin receptor type B	ENSGALG00000016912	408082	2533	1082	0.01737	2.589e-05	-0.16204
	COL9A1	collagen, type IX, alpha 1	ENSGALG00000015970	771873	1811	1132	0.02679	4.26e-05	-0.305801
	SELE	selectin E (endothelial adhesion molecule 1)	---	424402	7676	1165	0.03093	5.84e-05	-0.184981
	CALCA	calcitonin	ENSGALG00000006054	396256	1153	1159	0.03108	5.559e-05	-0.336836
	BCL2L13	BCL2-like 13 (apoptosis facilitator)	---	418163	862	1172	0.03156	6.273e-05	-0.210846
	MYBPC3	myosin binding protein C, cardiac	---	396013	5420	1155	0.03165	5.348e-05	-0.156955
	SYT15	synaptotagmin XV	ENSGALG00000002046	423614	8583	1186	0.03402	7.1e-05	-0.279631
	CCDC127	coiled-coil domain containing 127	ENSGALG00000013171	420970	1257	1202	0.03592	8.21e-05	-0.296874
	CTGF	connective tissue growth factor	ENSGALG00000002909	374135	1989	1200	0.03674	8.032e-05	-0.106639
	BFSP1	beaded filament structural protein 1, filensin	ENSGALG00000008735	396056	893	1211	0.03728	8.891e-05	-0.472332
	DUSP4	dual specificity phosphatase 4	---	395642	2463	1229	0.04036	0.0001043	-0.235181
	APOA1	apolipoprotein A-I	ENSGALG00000007114	396536	499	1226	0.0408	0.0001014	0.0307381
	STOM	stomatin	ENSGALG00000001434	417118	8463	1235	0.041	0.00011	-0.103664
	CDH5	cadherin 5, type 2 (vascular endothelium)	---	374068	1433	1256	0.04121	0.000131	0.172802
	CD99	CD99 molecule	ENSGALG00000024488	418662	1387	1253	0.0416	0.0001282	0.037821
	CD180	CD180 molecule	ENSGALG00000023411	431584	1362	1242	0.04184	0.0001164	-0.44314
	GRIN2A	glutamate receptor, ionotropic, N-methyl D-aspartate 2A	ENSGALG00000007278	427678	3632	1251	0.04198	0.0001252	-0.283741
	SYNE1	spectrin repeat containing, nuclear envelope 1	ENSGALG00000013505	421640	8560	1262	0.04201	0.0001378	-0.251904
	THRB	thyroid hormone receptor, beta	ENSGALG00000011294	396431	8821	1247	0.04218	0.0001216	-0.268109
	FGFR2	fibroblast growth factor receptor 2	ENSGALG00000009495	396259	3109	1268	0.04277	0.0001445	0.0134851
	KCNJ13	potassium inwardly-rectifying channel, subfamily J, member 13	ENSGALG00000001490	101749520	4300	1283	0.04719	0.0001641	-0.185939
	BCMO1	beta-carotene 15,15'-monooxygenase 1	ENSGALG00000005408	395346	869	1297	0.04721	0.000183	-0.1421
	PDE3A	phosphodiesterase 3A, cGMP-inhibited	ENSGALG00000013143	418185	6215	1287	0.04742	0.0001697	-0.27688
	IL1R1	interleukin 1 receptor, type I	ENSGALG00000016783	396481	4062	1296	0.04822	0.0001821	-0.149215
	TES	testis derived transcript (3 LIM domains)	---	395332	8756	1293	0.04826	0.0001775	-0.0616106
Up-regulated Late Myopia	WNT9A	wingless-type MMTV integration site family, member 9A	ENSGALG00000005401	395829	9769	150.2	2.515e-14	2.499e-18	1.12003
	CLEC3B	C-type lectin domain family 3, member B	ENSGALG00000011883	395386	1677	353.1	1.75e-08	3.479e-12	0.672163
	PTGDS	prostaglandin D2 synthase 21kDa (brain)	ENSGALG00000028529	374110	6866	506.1	1.884e-06	7.49e-10	0.582523
	MGP	matrix Gla protein	ENSGALG00000011740	395912	5135	503.5	2.336e-06	6.965e-10	0.605947
	MYH13	myosin, heavy chain 13, skeletal muscle	ENSGALG00000000779	768487	5433	642.9	4.328e-05	2.151e-08	0.562843
	CYTL1	cytokine-like 1	ENSGALG00000015015	422849	2076	669.3	6.22e-05	3.709e-08	0.473335
	COL3A1	collagen, type III, alpha 1	---	396340	1795	715.6	0.0001309	9.106e-08	0.359526
	CFD	complement factor D (adipsin)	ENSGALG00000027497	100857593	1542	749.4	0.0002107	1.675e-07	0.450519
	TGM2	transglutaminase 2 (C polypeptide, protein-glutamine-gamma-glutamyltransferase)	ENSGALG00000006775	396432	8796	771.2	0.0002722	2.435e-07	0.444105
	THBS4	thrombospondin 4	ENSGALG00000014804	396306	8809	786.7	0.0003177	3.157e-07	0.608536
	DCN	decorin	---	417892	2134	799.3	0.0003544	3.874e-07	0.296306
	APOA1	apolipoprotein A-I	ENSGALG00000007114	396536	499	845	0.0006114	7.899e-07	0.33435
	NOG	noggin	ENSGALG00000003114	373912	5752	840.9	0.0006223	7.421e-07	0.55945
	FOXC2	forkhead box C2 (MFH-1, mesenchyme forkhead 1)	---	396039	3181	858.2	0.0006912	9.618e-07	0.502014
	TNNT3	troponin T type 3 (skeletal, fast)	ENSGALG00000006572	395761	9083	871.7	0.0007361	1.171e-06	0.550514
	TAGLN	transgelin	ENSGALG00000011902	396490	8625	868.7	0.0007521	1.121e-06	0.366098
	NOV	nephroblastoma overexpressed	ENSGALG00000016112	396204	5773	884.5	0.0007858	1.406e-06	0.507382
	GSTA3	glutathione S-transferase alpha 3	ENSGALG00000016325	414896	3665	881.7	0.0007996	1.351e-06	0.323794
	ID1	inhibitor of DNA binding 1, dominant negative helix-loop-helix protein	ENSGALG00000006210	395282	3986	903.6	0.0009724	1.836e-06	0.322031
	CA4	carbonic anhydrase IV	---	417647	1112	922.5	0.001195	2.375e-06	0.0764152
	PHLDA2	pleckstrin homology-like domain, family A, member 2	ENSGALG00000006447	423088	6357	931.9	0.00129	2.693e-06	0.351208
	KLF10	Kruppel-like factor 10	---	420255	4469	936.3	0.001305	2.852e-06	0.462412
	MMP2	matrix metallopeptidase 2 (gelatinase A, 72kDa gelatinase, 72kDa type IV collagenase)	ENSGALG00000003580	386583	5210	974.4	0.001949	4.648e-06	0.244146
	AANAT	aralkylamine N-acetyltransferase	---	396066	8	972.3	0.001981	4.529e-06	0.488664
	MLANA	melan-A	ENSGALG00000019756	769648	5182	988.8	0.002151	5.559e-06	0.105588
	ACTC1	actin, alpha, cardiac muscle 1	ENSGALG00000009844	423298	123	988.6	0.002229	5.539e-06	0.36751
	HSPB2	heat shock 27kDa protein 2	ENSGALG00000028966	414136	3945	1002	0.002343	6.519e-06	0.119168
	MT4	metallothionein 4	ENSGALG00000028451	396212	5355	999.8	0.002367	6.353e-06	0.476349
	B2M	beta-2-microglobulin	---	414830	795	1010	0.002501	7.207e-06	0.321893
	FAM43A	family with sequence similarity 43, member A	ENSGALG00000007053	429145	2945	1032	0.003017	9.295e-06	0.563056
	HBE1	hemoglobin, epsilon 1	ENSGALG00000022703	428114	3746	1031	0.003095	9.229e-06	0.397391
	MRPS21	mitochondrial ribosomal protein S21	ENSGALG00000000456	426666	5312	1039	0.003171	1.009e-05	0.48946
	EDNRB	endothelin receptor type B	ENSGALG00000016912	408082	2533	1044	0.003238	1.062e-05	-0.0193493
	HIC1	hypermethylated in cancer 1	ENSGALG00000026718	396164	3819	1067	0.004069	1.375e-05	0.450574
	IGFBP4	insulin-like growth factor binding protein 4	---	374271	4031	1075	0.004344	1.511e-05	0.493851
	COMMD4	COMM domain containing 4	ENSGALG00000001572	770048	1823	1080	0.004457	1.595e-05	0.509934
	BMP3	bone morphogenetic protein 3	ENSGALG00000010898	422581	920	1085	0.004595	1.69e-05	0.656186
	MXRA5	matrix-remodelling associated 5	---	418657	5414	1101	0.005148	1.995e-05	0.238861
	MYL3	myosin, light chain 3, alkali; ventricular, skeletal, slow	ENSGALG00000005448	396067	5442	1101	0.005262	1.987e-05	0.385476
	VCAM1	vascular cell adhesion molecule 1	ENSGALG00000005257	424467	9591	1117	0.00594	2.361e-05	0.245578
	OTUB1	OTU deubiquitinase, ubiquitin aldehyde binding 1	ENSGALG00000028003	777320	6029	1147	0.007893	3.216e-05	0.449435
	USP43	ubiquitin specific peptidase 43	ENSGALG00000017417	101751148	9548	1152	0.008077	3.372e-05	0.526174
	MYBPC3	myosin binding protein C, cardiac	---	396013	5420	1158	0.00841	3.594e-05	0.16791
	CDH5	cadherin 5, type 2 (vascular endothelium)	---	374068	1433	1163	0.008412	3.762e-05	0.269087
	RSFR	leukocyte ribonuclease A-2	ENSGALG00000027165	423668	7491	1162	0.008483	3.709e-05	0.238724
	RPS28	ribosomal protein S28	ENSGALG00000024398	768930	7451	1168	0.008677	3.967e-05	0.409855
	FOXD1	forkhead box D1	---	396109	3182	1178	0.009338	4.362e-05	0.291626
	JTB	jumping translocation breakpoint	---	770053	4238	1191	0.01031	4.919e-05	0.561472
	PADI3	peptidyl arginine deiminase, type III	ENSGALG00000000479	395910	6067	1199	0.01068	5.307e-05	0.258683
	FAP	fibroblast activation protein, alpha	---	424186	2996	1197	0.01071	5.214e-05	0.293055
	CD99	CD99 molecule	ENSGALG00000024488	418662	1387	1219	0.01217	6.41e-05	0.344069
	C12ORF57	chromosome 1 open reading frame, human C12orf57	ENSGALG00000014555	771099	1005	1217	0.01222	6.317e-05	0.460902
	PMEL	premelanosome protein	ENSGALG00000014634	396007	6529	1216	0.01229	6.23e-05	0.344731
	CSRP1	cysteine and glycine-rich protein 1	ENSGALG00000000318	396176	1973	1231	0.01336	7.172e-05	0.320462
	RPS26	ribosomal protein S26	ENSGALG00000027807	100857770	7449	1241	0.01436	7.847e-05	0.474533
	C1S	complement component 1, s subcomponent	ENSGALG00000014603	418294	1054	1248	0.01473	8.346e-05	0.194748
	NSDHL	NAD(P) dependent steroid dehydrogenase-like	ENSGALG00000007493	422302	5846	1247	0.01489	8.286e-05	0.285755
	COL4A2	collagen, type IV, alpha 2	---	418752	1797	1267	0.01661	9.902e-05	0.234894
	OLFML2B	olfactomedin-like 2B	---	424366	5974	1270	0.01664	0.0001009	0.287066
	MRPL17	mitochondrial ribosomal protein L17	ENSGALG00000002605	769700	5282	1272	0.01673	0.0001031	0.40399
	TNNC2	troponin C type 2 (fast)	ENSGALG00000006835	396434	9078	1274	0.01674	0.0001048	0.505894
	DMBT1	deleted in malignant brain tumors 1	---	426819	2298	1265	0.01678	9.675e-05	0.349326
	PITX1	paired-like homeodomain 1	---	374201	6430	1276	0.0168	0.0001068	0.229252
	HSPB1	heat shock 27kDa protein 1	ENSGALG00000001926	396227	3944	1267	0.01684	9.872e-05	0.343819
	TMEM167B	transmembrane protein 167B	ENSGALG00000027161	771123	8941	1278	0.01687	0.000109	0.443577
	MYOM3	myomesin 3	ENSGALG00000004155	419690	5478	1281	0.01696	0.0001113	0.291389
	GIT1	G protein-coupled receptor kinase interactor 1	---	417584	3410	1289	0.01786	0.000119	0.434474
	EMC4	ER membrane protein complex subunit 4	ENSGALG00000027181	100857962	2640	1300	0.01938	0.000131	0.26498
	HOPX	HOP homeobox	ENSGALG00000011404	395241	3887	1312	0.02088	0.0001452	0.100577
	MRPL24	mitochondrial ribosomal protein L24	ENSGALG00000013242	768957	5288	1311	0.02093	0.0001435	0.464936
	MYL1	myosin, light chain 1, alkali; skeletal, fast	ENSGALG00000002907	396470	5439	1317	0.02133	0.0001505	0.39583
	MRPL54	mitochondrial ribosomal protein L54	ENSGALG00000027611	100859867	5302	1320	0.0216	0.0001546	0.358456
	CLDN5	claudin 5	---	374028	1673	1327	0.02253	0.0001635	0.314838
	MDK	midkine (neurite growth-promoting factor 2)	ENSGALG00000008367	423196	5029	1331	0.02308	0.0001697	0.241187
	RBM41	RNA binding motif protein 41	ENSGALG00000004832	428698	7125	1334	0.02321	0.000173	0.404868
	RNPEP	arginyl aminopeptidase (aminopeptidase B)	ENSGALG00000000374	421165	7357	1340	0.02345	0.0001818	0.341653
	LUM	lumican	ENSGALG00000011271	417891	4827	1337	0.02352	0.0001776	0.0536442
	AVD	avidin	ENSGALG00000023622	396260	788	1343	0.02355	0.0001872	0.246808
	OGN	osteoglycin	---	374039	5965	1350	0.02358	0.0001968	0.148849
	GPX1	glutathione peroxidase 1	ENSGALG00000028204	100857115	3602	1349	0.02364	0.000195	0.399879
	MVP	major vault protein	ENSGALG00000000238	420049	5410	1346	0.02369	0.0001907	0.379771
	FZD8	frizzled class receptor 8	---	374059	3257	1340	0.0237	0.0001814	0.380632
	PRCP	prolylcarboxypeptidase (angiotensinase C)	ENSGALG00000017247	428096	6708	1343	0.02376	0.0001866	0.20462
	RARRES1	retinoic acid receptor responder (tazarotene induced) 1	ENSGALG00000009594	395209	7070	1348	0.02379	0.0001938	0.0944786
	IL1RL1	interleukin 1 receptor-like 1	ENSGALG00000016785	374136	4067	1353	0.02397	0.0002025	0.194769
	CKMT1A	creatine kinase, mitochondrial 1A	ENSGALG00000008352	374002	1653	1366	0.02567	0.0002245	0.455802
	COL14A1	collagen, type XIV, alpha 1	ENSGALG00000016411	396276	1780	1366	0.02593	0.0002242	0.0646983
	CGN	cingulin	---	425665	1547	1369	0.02595	0.0002295	0.351471
	C1QB	complement component 1, q subcomponent, B chain	---	428197	1048	1366	0.02612	0.0002233	0.148615
	EFCAB11	EF-hand calcium binding domain 11	---	428903	2544	1374	0.02661	0.000238	0.315103
	MYL2	myosin, light chain 2, regulatory, cardiac, slow	---	416874	5441	1377	0.0269	0.0002433	0.286238
	RNF207	ring finger protein 207	ENSGALG00000000710	419374	7329	1385	0.02802	0.000259	0.31635
	ADM	adrenomedullin	---	423042	201	1386	0.02807	0.0002623	0.180644
	LAMTOR2	late endosomal/lysosomal adaptor, MAPK and MTOR activator 2	---	100859842	4569	1384	0.02808	0.0002568	0.385521
	DPH1	diphthamide biosynthesis 1	---	417564	2394	1389	0.02839	0.000268	0.171787
	RSPH9	radial spoke head 9 homolog (Chlamydomonas)	ENSGALG00000010299	421446	7495	1395	0.02942	0.0002806	0.278934
	HTRA3	HtrA serine peptidase 3	ENSGALG00000015575	422868	3966	1397	0.02942	0.0002836	0.213658
	KLF2	Kruppel-like factor 2	ENSGALG00000003939	420148	4474	1407	0.03108	0.0003058	0.216994
	FGFR2	fibroblast growth factor receptor 2	ENSGALG00000009495	396259	3109	1411	0.03118	0.0003161	0.154048
	GLTP	glycolipid transfer protein	ENSGALG00000019017	429534	3456	1413	0.03125	0.0003199	0.326776
	SRL	sarcalumenin	---	396269	8344	1406	0.03133	0.0003052	0.291124
	CYP26A1	cytochrome P450, family 26, subfamily A, polypeptide 1	ENSGALG00000006729	408183	2060	1410	0.03133	0.0003145	0.346942
	GJA3	gap junction protein, alpha 3, 46kDa	ENSGALG00000017137	428084	3414	1410	0.0315	0.0003131	0.46637
	CKMT2	creatine kinase, mitochondrial 2 (sarcomeric)	ENSGALG00000015602	396508	1654	1420	0.03272	0.0003382	0.379357
	FZD2	frizzled class receptor 2	ENSGALG00000008433	374061	3252	1421	0.03274	0.0003417	0.33321
	DUSP23	dual specificity phosphatase 23	---	100858873	2458	1432	0.03464	0.0003683	0.349778
	CD5	CD5 molecule	ENSGALG00000005192	395757	1381	1431	0.03485	0.0003671	0.370977
	MAB21L2	mab-21-like 2 (C. elegans)	ENSGALG00000010071	374011	4860	1434	0.035	0.0003757	0.420087
	SYDE1	synapse defective 1, Rho GTPase, homolog 1 (C. elegans)	ENSGALG00000026662	429892	8552	1438	0.03557	0.0003853	0.424157
	COL6A2	collagen, type VI, alpha 2	ENSGALG00000006126	396292	1806	1440	0.03558	0.0003925	0.179891
	STOM	stomatin	ENSGALG00000001434	417118	8463	1442	0.03565	0.0003968	0.15425
	RBBP7	retinoblastoma binding protein 7	ENSGALG00000016546	395390	7102	1440	0.03578	0.0003912	0.179339
	IL15	interleukin 15	---	395258	4055	1447	0.03662	0.0004112	0.154286
	C3AR1	complement component 3a receptor 1	ENSGALG00000013218	418198	1067	1454	0.03824	0.0004332	0.317746
	NDUFS5	NADH dehydrogenase (ubiquinone) Fe-S protein 5, 15kDa (NADH-coenzyme Q reductase)	ENSGALG00000003625	771510	5614	1460	0.03954	0.0004519	0.370034
	KCNS1	potassium voltage-gated channel, delayed-rectifier, subfamily S, member 1	---	770173	4325	1465	0.04054	0.0004673	0.313047
	SELE	selectin E (endothelial adhesion molecule 1)	---	424402	7676	1469	0.04138	0.0004811	0.125584
	FAM160A2	family with sequence similarity 160, member A2	---	425130	2882	1476	0.04326	0.0005073	0.423238
	STK16	serine/threonine kinase 16	ENSGALG00000011326	429036	8442	1478	0.04352	0.0005147	0.368128
	PASK	PAS domain containing serine/threonine kinase	---	424845	6135	1481	0.04387	0.0005232	0.268536
	SEMA4B	sema domain, immunoglobulin domain (Ig), transmembrane domain (TM) and short cytoplasmic domain, (semaphorin) 4B	ENSGALG00000008297	415582	7688	1483	0.04432	0.000533	0.383211
	MRPL2	mitochondrial ribosomal protein L2	ENSGALG00000008597	421256	5284	1492	0.0467	0.0005662	0.352267
	ADMP	anti-dorsalizing morphogenetic protein	---	395622	202	1494	0.04672	0.0005758	0.323163
	NEU4	sialidase 4	---	429131	5654	1494	0.04695	0.000574	0.355708
	VSTM4	V-set and transmembrane domain containing 4	---	423782	9650	1498	0.04735	0.0005882	0.289884
	FBN3	fibrillin 3	ENSGALG00000000327	395079	3022	1506	0.04959	0.000621	0.193517
Down-regulated Late Myopia	BMP2	bone morphogenetic protein 2	ENSGALG00000008830	378779	918	75.44	7.707e-20	7.66e-24	-1.04322
	CTGF	connective tissue growth factor	ENSGALG00000002909	374135	1989	262.2	1.573e-10	3.127e-14	-0.641132
	SERPINE3	serpin peptidase inhibitor, clade E (nexin, plasminogen activator inhibitor type 1), member 3	ENSGALG00000017017	418875	7719	323.7	3.016e-09	8.992e-13	-0.60332
	VIP	vasoactive intestinal peptide	ENSGALG00000013604	396323	9611	560.1	5.328e-06	3.177e-09	-0.430186
	KCNJ13	potassium inwardly-rectifying channel, subfamily J, member 13	ENSGALG00000001490	101749520	4300	547.5	5.797e-06	2.305e-09	-0.422149
	HCK	hemopoietic cell kinase	ENSGALG00000006522	419280	3752	558.8	6.18e-06	3.071e-09	-0.556863
	BCMO1	beta-carotene 15,15'-monooxygenase 1	ENSGALG00000005408	395346	869	631.7	2.124e-05	1.689e-08	-0.402596
	BMP7	bone morphogenetic protein 7	---	395494	924	630.3	2.354e-05	1.638e-08	-0.412782
	GCG	glucagon	ENSGALG00000011104	396196	3345	663.6	3.329e-05	3.308e-08	-0.450479
	PTX3	pentraxin 3, long	---	548626	6917	663.5	3.691e-05	3.301e-08	-0.788745
	SOD3	superoxide dismutase 3, extracellular	ENSGALG00000018557	422810	8223	681	4.29e-05	4.69e-08	-0.294438
	SLC6A2	solute carrier family 6 (neurotransmitter transporter, noradrenalin), member 2	ENSGALG00000003560	395458	8053	716.5	7.752e-05	9.245e-08	-0.488215
	EGLN3	egl-9 family hypoxia-inducible factor 3	---	423316	2563	728.2	8.884e-05	1.148e-07	-0.378359
	PRKG2	protein kinase, cGMP-dependent, type II	ENSGALG00000010909	428753	6753	822.2	0.0004006	5.574e-07	-0.445774
	DUSP4	dual specificity phosphatase 4	---	395642	2463	863.4	0.0006526	1.038e-06	-0.0883637
	GUCA1C	guanylate cyclase activator 1C	---	427960	3700	891.9	0.0009234	1.56e-06	-0.367716
	SHC4	SHC (Src homology 2 domain containing) family, member 4	ENSGALG00000005011	426482	7811	973.3	0.002563	4.584e-06	-0.256237
	NPR3	natriuretic peptide receptor C/guanylate cyclase C (atrionatriuretic peptide receptor C)	ENSGALG00000017405	431663	5797	994.2	0.003144	5.937e-06	-0.379516
	COCH	cochlin	ENSGALG00000009920	395779	1767	1012	0.003681	7.317e-06	-0.17237
	TF	transferrin (ovotransferrin)	ENSGALG00000006453	396241	8769	1033	0.0045	9.392e-06	-0.231201
	NMNAT3	nicotinamide nucleotide adenylyltransferase 3	ENSGALG00000026187	424820	5739	1070	0.006515	1.424e-05	-0.268971
	SLC16A12	solute carrier family 16, member 12	ENSGALG00000006421	423791	7879	1106	0.009243	2.113e-05	-0.234237
	SYT15	synaptotagmin XV	ENSGALG00000002046	423614	8583	1117	0.009872	2.355e-05	-0.248122
	PDE6B	phosphodiesterase 6B, cGMP-specific, rod, beta (congenital stationary night blindness 3, autosomal dominant)	ENSGALG00000015373	395092	6221	1128	0.0102	2.637e-05	-0.274356
	COL6A3	collagen, type VI, alpha 3	ENSGALG00000003923	396548	1807	1126	0.01044	2.593e-05	-0.204856
	ADTRP	androgen-dependent TFPI-regulating protein	ENSGALG00000026606	771464	223	1137	0.01076	2.887e-05	-0.19709
	GPNMB	glycoprotein (transmembrane) nmb	---	428431	3550	1152	0.01213	3.374e-05	-0.327034
	PROS1	protein S (alpha)	ENSGALG00000015409	418430	6768	1180	0.01542	4.445e-05	-0.189282
	VWF	von Willebrand factor	ENSGALG00000017272	419031	9668	1207	0.01749	5.737e-05	0.0441276
	AGT	angiotensinogen (serpin peptidase inhibitor, clade A, member 8)	ENSGALG00000011117	421543	258	1205	0.01774	5.641e-05	-0.244755
	LYZ	lysozyme (renal amyloidosis)	---	396218	4853	1199	0.01789	5.335e-05	-0.318178
	SFRP4	secreted frizzled-related protein 4	ENSGALG00000012073	420732	7756	1205	0.01823	5.617e-05	-0.308927
	GABRR3	gamma-aminobutyric acid (GABA) A receptor, rho 3	ENSGALG00000014414	430981	3282	1217	0.01866	6.306e-05	-0.229768
	IGJ	immunoglobulin J polypeptide, linker protein for immunoglobulin alpha and mu polypeptides	ENSGALG00000011551	374117	4035	1232	0.0202	7.228e-05	-0.0263166
	XDH	xanthine dehydrogenase	ENSGALG00000008701	396025	9786	1231	0.02059	7.163e-05	-0.378888
	MASP1	mannan-binding lectin serine peptidase 1 (C4/C2 activating component of Ra-reactive factor)	ENSGALG00000007419	407088	4960	1241	0.02071	7.822e-05	-0.369195
	SYTL2	synaptotagmin-like 2	ENSGALG00000014079	426394	8589	1239	0.02088	7.676e-05	-0.300677
	LY86	lymphocyte antigen 86	ENSGALG00000012801	420872	4834	1259	0.02142	9.155e-05	-0.0165416
	ALDH1A2	aldehyde dehydrogenase 1 family, member A2	ENSGALG00000004270	395844	318	1252	0.02169	8.624e-05	-0.118339
	GRK7	G protein-coupled receptor kinase 7	ENSGALG00000002800	429125	3640	1255	0.0218	8.881e-05	-0.302211
	DIO2	deiodinase, iodothyronine, type II	---	373903	2267	1250	0.02181	8.453e-05	-0.283707
	HPGDS	hematopoietic prostaglandin D synthase	ENSGALG00000010402	395863	3896	1271	0.02333	0.000102	-0.0530281
	RERGL	RERG/RAS-like	---	418180	7185	1280	0.02462	0.0001101	-0.2202
	TMEM27	transmembrane protein 27	ENSGALG00000029168	418622	8990	1282	0.02465	0.0001127	-0.156778
	ECT2	epithelial cell transforming 2	ENSGALG00000009157	424983	2519	1294	0.02547	0.0001241	-0.172721
	RBP1	retinol binding protein 1, cellular	---	424821	7136	1292	0.02573	0.0001228	-0.180722
	KCNE2	potassium voltage-gated channel, Isk-related family, member 2	ENSGALG00000016009	427979	4281	1290	0.02581	0.0001205	-0.261241
	WDR64	WD repeat domain 64	---	428581	9725	1301	0.02665	0.0001325	-0.247842
	CALCA	calcitonin	ENSGALG00000006054	396256	1153	1312	0.02853	0.0001446	-0.232795
	TACSTD2	tumor-associated calcium signal transducer 2	ENSGALG00000010867	772378	8604	1315	0.02863	0.000148	-0.258701
	SUSD1	sushi domain containing 1	ENSGALG00000015677	427334	8533	1324	0.02985	0.0001602	-0.276655
	SLC40A1	solute carrier family 40 (iron-regulated transporter), member 1	---	423984	8018	1332	0.03061	0.0001704	-0.178825
	SMPX	small muscle protein, X-linked	---	771780	8139	1331	0.03093	0.000169	-0.0694974
	FBXL2	F-box and leucine-rich repeat protein 2	ENSGALG00000011975	420722	3031	1340	0.03204	0.0001815	-0.197345
	MYOZ2	myozenin 2	ENSGALG00000011991	422682	5480	1354	0.03526	0.0002033	-0.000129038
	FGFR3	fibroblast growth factor receptor 3	ENSGALG00000015708	396515	3110	1390	0.04614	0.0002706	-0.143093
	KIAA0226L	KIAA0226-like	---	418854	4379	1398	0.0471	0.0002855	-0.243029
	GLRA2	glycine receptor, alpha 2	ENSGALG00000016571	772019	3445	1395	0.04715	0.0002811	-0.208144
	SYT9	synaptotagmin IX	---	423026	8588	1409	0.04745	0.0003112	-0.158977
	CLCA2	chloride channel, calcium activated, family member 2	ENSGALG00000020791	771009	1658	1403	0.04763	0.0002982	-0.0837673
	ANGPTL7	angiopoietin-like 7	ENSGALG00000003179	101750033	393	1408	0.04786	0.0003092	-0.32031
	TACR3	tachykinin receptor 3	ENSGALG00000010596	768993	8603	1407	0.04807	0.0003058	-0.30702
	TTR	transthyretin	ENSGALG00000015143	396277	9340	1403	0.04833	0.0002978	-0.102032

## Sheet: TS2
Supplementary Table S2. Genes differentially-expressed during hyperopia induction
Four hyperopia studies (encompassing seven datasets) were analysed: Ashby et al's 2010 study of 1day lens-induced hyperopia, Schippert et al's 2008 study of 1day lens-induced hyperopia, Stone et al's 2011 study of 6hrs and 3days lens-induced hyperopia, and Riddell et al's 2016 study of 1, 2, and 3days lens-induced hyperopia. These datasets were split into early and late induction conditions, and …
Condition	Symbol	Gene Title	Ensembl	Entrez	GeneIndex	RP/Rsum	pfp	Pvalue	Mean Log2 FC
Up-regulated Early Hyperopia	GFRA1	GDNF family receptor alpha 1	ENSGALG00000009173	395994	3383	411.8	1.082e-05	1.075e-09	0.554991
	DCN	decorin	---	417892	2134	701.3	0.003249	6.457e-07	0.408964
	SHQ1	SHQ1, H/ACA ribonucleoprotein assembly factor	ENSGALG00000007798	416096	7822	708.3	0.002425	7.23e-07	0.458575
	DPF3	D4, zinc and double PHD fingers, family 3	ENSGALG00000009352	395351	2393	752.6	0.003587	1.426e-06	0.385081
	NUF2	NUF2, NDC80 kinetochore complex component	---	395135	5908	798.6	0.005523	2.745e-06	0.314397
	CDC14A	cell division cycle 14A	ENSGALG00000005248	424466	1393	826.7	0.006708	4e-06	0.270908
	CHAT	choline O-acetyltransferase	ENSGALG00000002289	395314	1557	850.1	0.00777	5.406e-06	0.480334
	AGMO	alkylglycerol monooxygenase	ENSGALG00000010792	772374	246	855.5	0.00728	5.788e-06	0.333545
	TES	testis derived transcript (3 LIM domains)	---	395332	8756	999.3	0.03305	2.957e-05	0.270434
	BMP2	bone morphogenetic protein 2	ENSGALG00000008830	378779	918	1036	0.04304	4.278e-05	0.373803
Down-regulated Early Hyperopia	EGR1	early growth response 1	---	373931	2564	287.2	9.64e-08	9.581e-12	-0.644765
	DUSP4	dual specificity phosphatase 4	---	395642	2463	514.8	8.646e-05	1.719e-08	-0.463331
	CYP26A1	cytochrome P450, family 26, subfamily A, polypeptide 1	ENSGALG00000006729	408183	2060	595.9	0.0003308	9.863e-08	-0.579048
	CALCA	calcitonin	ENSGALG00000006054	396256	1153	601.3	0.0002759	1.097e-07	-0.518742
	TYRP1	tyrosinase-related protein 1	ENSGALG00000015205	395913	9388	753.2	0.002897	1.44e-06	-0.38696
	DCT	dopachrome tautomerase	ENSGALG00000016899	395775	2139	800.8	0.004745	2.83e-06	-0.359924
	CALD1	caldesmon 1	---	373965	1156	846.9	0.00746	5.19e-06	-0.337996
	GNAT2	guanine nucleotide binding protein (G protein), alpha transducing activity polypeptide 2	---	395425	3485	936.7	0.01903	1.513e-05	-0.291769
	RGR	retinal G protein coupled receptor	ENSGALG00000002299	423619	7217	955.9	0.02091	1.871e-05	-0.317778
	VIP	vasoactive intestinal peptide	ENSGALG00000013604	396323	9611	980.4	0.02445	2.43e-05	-0.345193
	WFIKKN2	WAP, follistatin/kazal, immunoglobulin, kunitz and netrin domain containing 2	ENSGALG00000007367	422097	9746	989	0.02434	2.66e-05	-0.304546
	PHTF2	putative homeodomain transcription factor 2	ENSGALG00000008335	417728	6367	1001	0.02529	3.016e-05	-0.329559
	NINJ2	ninjurin 2	---	418151	5700	1013	0.02635	3.404e-05	-0.313705
	FAM204A	family with sequence similarity 204, member A	---	423925	2923	1021	0.0265	3.687e-05	-0.290105
	CHRDL1	chordin-like 1	ENSGALG00000008072	373985	1597	1080	0.04336	6.464e-05	-0.368035
	PDE3A	phosphodiesterase 3A, cGMP-inhibited	ENSGALG00000013143	418185	6215	1093	0.04612	7.334e-05	-0.313191
	MXRA5	matrix-remodelling associated 5	---	418657	5414	1096	0.04441	7.504e-05	-0.305091
Up-regulated Late Hyperopia	IGJ	immunoglobulin J polypeptide, linker protein for immunoglobulin alpha and mu polypeptides	ENSGALG00000011551	374117	4035	229.5	5.634e-07	5.6e-11	1.10559
	FOXC2	forkhead box C2 (MFH-1, mesenchyme forkhead 1)	---	396039	3181	393.4	6.786e-05	2.023e-08	0.527367
	APOA1	apolipoprotein A-I	ENSGALG00000007114	396536	499	383.8	7.841e-05	1.558e-08	0.589711
	CYTL1	cytokine-like 1	ENSGALG00000015015	422849	2076	440.6	9.378e-05	6.524e-08	0.542107
	OGN	osteoglycin	---	374039	5965	419.3	9.867e-05	3.922e-08	0.438986
	C7	complement component 7	ENSGALG00000014835	427187	1089	431.1	0.0001049	5.212e-08	0.847566
	PTX3	pentraxin 3, long	---	548626	6917	439.8	0.0001072	6.395e-08	1.1223
	MGP	matrix Gla protein	ENSGALG00000011740	395912	5135	469.3	0.0001558	1.239e-07	0.583836
	HAS2	hyaluronan synthase 2	ENSGALG00000016394	395594	3738	536.9	0.0005298	4.739e-07	0.937924
	CFD	complement factor D (adipsin)	ENSGALG00000027497	100857593	1542	561	0.0006663	7.284e-07	0.453989
	COL3A1	collagen, type III, alpha 1	---	396340	1795	559.5	0.0007137	7.093e-07	0.451728
	TM4SF19	transmembrane 4 L six family member 19	ENSGALG00000006375	424855	8882	574.1	0.0007644	9.116e-07	0.769592
	CLDN5	claudin 5	---	374028	1673	625.1	0.0016	2.067e-06	0.528389
	TIMM50	translocase of inner mitochondrial membrane 50 homolog (S. cerevisiae)	---	770413	8844	644	0.001725	2.743e-06	0.51024
	FAM43A	family with sequence similarity 43, member A	ENSGALG00000007053	429145	2945	664.1	0.001756	3.665e-06	0.735879
	RPS28	ribosomal protein S28	ENSGALG00000024398	768930	7451	636.3	0.001758	2.446e-06	0.661607
	AVD	avidin	ENSGALG00000023622	396260	788	641	0.001759	2.622e-06	0.597389
	SYNPO	synaptopodin	---	770421	8570	658.7	0.001797	3.393e-06	0.489214
	B2M	beta-2-microglobulin	---	414830	795	662.7	0.001807	3.592e-06	0.456441
	FAM160A2	family with sequence similarity 160, member A2	---	425130	2882	658.4	0.001889	3.379e-06	0.627554
	FUS	fused in sarcoma	---	414144	3239	656.5	0.001946	3.288e-06	0.521936
	PMEL	premelanosome protein	ENSGALG00000014634	396007	6529	688.5	0.002348	5.135e-06	0.453491
	GIT1	G protein-coupled receptor kinase interactor 1	---	417584	3410	705.3	0.002809	6.421e-06	0.612082
	PLP1	proteolipid protein 1	---	396214	6513	713.5	0.002998	7.151e-06	0.489194
	AATK	apoptosis-associated tyrosine kinase	---	422076	15	763.8	0.005164	1.334e-05	0.402089
	MYH1B	myosin, heavy chain 1B, skeletal muscle (similar to human myosin, heavy chain 1, skeletal muscle, adult)	ENSGALG00000028134	374069	5435	762.8	0.005303	1.318e-05	0.894244
	GSTA3	glutathione S-transferase alpha 3	ENSGALG00000016325	414896	3665	771.3	0.005428	1.456e-05	0.442424
	MYL3	myosin, light chain 3, alkali; ventricular, skeletal, slow	ENSGALG00000005448	396067	5442	788.8	0.006188	1.784e-05	0.937819
	TAGLN	transgelin	ENSGALG00000011902	396490	8625	786	0.006211	1.728e-05	0.138169
	MYL1	myosin, light chain 1, alkali; skeletal, fast	ENSGALG00000002907	396470	5439	816.1	0.007857	2.421e-05	1.06539
	DCN	decorin	---	417892	2134	814.5	0.007982	2.38e-05	0.32953
	C1QA	complement component 1, q subcomponent, A chain	ENSGALG00000021569	419504	1047	826.3	0.008508	2.706e-05	0.493188
	TUBB	tubulin, beta class I	---	396254	9345	838.6	0.0094	3.083e-05	0.424581
	OTUB1	OTU deubiquitinase, ubiquitin aldehyde binding 1	ENSGALG00000028003	777320	6029	852.2	0.009672	3.557e-05	0.40561
	MYH7B	myosin, heavy chain 7B, cardiac muscle, beta	ENSGALG00000003157	395279	5437	855	0.009692	3.66e-05	0.888398
	RPS26	ribosomal protein S26	ENSGALG00000027807	100857770	7449	861.4	0.009831	3.908e-05	0.577559
	MYBPC3	myosin binding protein C, cardiac	---	396013	5420	859.5	0.009888	3.833e-05	0.566603
	IGSF9	immunoglobulin superfamily, member 9	---	425454	4042	852.1	0.009928	3.552e-05	0.484961
	MASP1	mannan-binding lectin serine peptidase 1 (C4/C2 activating component of Ra-reactive factor)	ENSGALG00000007419	407088	4960	874.9	0.01002	4.482e-05	0.375018
	TNNT3	troponin T type 3 (skeletal, fast)	ENSGALG00000006572	395761	9083	870.8	0.01006	4.3e-05	0.647092
	TRIM3	tripartite motif containing 3	ENSGALG00000003422	425131	9202	848.2	0.01009	3.41e-05	0.414258
	CLDN11	claudin 11	---	424990	1669	851.7	0.01016	3.535e-05	0.521234
	BLB1	Major histocompatibility complex class II beta chain BLB1	---	724083	906	867.4	0.01019	4.153e-05	0.611935
	NOG	noggin	ENSGALG00000003114	373912	5752	874.4	0.01019	4.457e-05	0.513416
	MYL2	myosin, light chain 2, regulatory, cardiac, slow	---	416874	5441	870.3	0.01025	4.279e-05	1.08007
	VCAN	versican	ENSGALG00000015624	395565	9592	884.9	0.01037	4.948e-05	0.695466
	HSPB1	heat shock 27kDa protein 1	ENSGALG00000001926	396227	3944	880.8	0.01039	4.75e-05	0.512299
	MYOZ2	myozenin 2	ENSGALG00000011991	422682	5480	888	0.01047	5.1e-05	0.462819
	CA14	carbonic anhydrase XIV	ENSGALG00000028764	431476	1109	884.9	0.01059	4.946e-05	0.373278
	AANAT	aralkylamine N-acetyltransferase	---	396066	8	926.9	0.0149	7.402e-05	0.550414
	SRL	sarcalumenin	---	396269	8344	929.4	0.01495	7.576e-05	0.633941
	DCTN2	dynactin 2 (p50)	---	395587	2141	948.2	0.01741	8.997e-05	0.500564
	PLEKHG5	pleckstrin homology domain containing, family G (with RhoGef domain) member 5	ENSGALG00000027476	426013	6493	957.2	0.0185	9.746e-05	0.365199
	MRPS21	mitochondrial ribosomal protein S21	ENSGALG00000000456	426666	5312	961.3	0.01883	0.0001011	0.544109
	APC2	adenomatosis polyposis coli 2	---	429363	489	964.9	0.0191	0.0001044	0.38242
	COL6A2	collagen, type VI, alpha 2	ENSGALG00000006126	396292	1806	972.5	0.02004	0.0001116	0.214614
	RPLP1	ribosomal protein, large, P1	ENSGALG00000016172	396262	7423	978.3	0.02037	0.0001174	0.470457
	ZNF513	zinc finger protein 513	ENSGALG00000016516	421989	10014	977.5	0.02058	0.0001166	0.407063
	LHX3	LIM homeobox 3	ENSGALG00000003928	373940	4647	983.4	0.02092	0.0001227	0.379056
	ANKRD13B	ankyrin repeat domain 13B	---	100859164	412	995.7	0.02248	0.0001363	0.311587
	JTB	jumping translocation breakpoint	---	770053	4238	993.8	0.02249	0.0001341	0.643107
	LAMTOR2	late endosomal/lysosomal adaptor, MAPK and MTOR activator 2	---	100859842	4569	997.8	0.02252	0.0001388	0.451674
	FBN3	fibrillin 3	ENSGALG00000000327	395079	3022	1000	0.02265	0.0001418	0.245667
	PITX1	paired-like homeodomain 1	---	374201	6430	1008	0.02373	0.0001509	0.11246
	DOCK8	dedicator of cytokinesis 8	ENSGALG00000010156	427348	2377	1020	0.02539	0.0001665	0.42634
	ARHGDIG	Rho GDP dissociation inhibitor (GDI) gamma	ENSGALG00000025911	100858938	562	1019	0.02567	0.0001659	0.489686
	CGN	cingulin	---	425665	1547	1029	0.02582	0.0001796	0.470135
	NPR3	natriuretic peptide receptor C/guanylate cyclase C (atrionatriuretic peptide receptor C)	ENSGALG00000017405	431663	5797	1024	0.02584	0.000172	0.457763
	IGFBP4	insulin-like growth factor binding protein 4	---	374271	4031	1027	0.02587	0.0001774	0.388278
	GPRC5C	G protein-coupled receptor, class C, group 5, member C	ENSGALG00000021362	427814	3595	1026	0.02602	0.0001758	0.271365
	FCGBP	Fc fragment of IgG binding protein	---	424904	3067	1035	0.02626	0.0001879	0.602208
	ATP1B4	ATPase, Na+/K+ transporting, beta 4 polypeptide	ENSGALG00000008593	422365	725	1034	0.02642	0.0001864	0.651398
	KIAA1522	KIAA1522	---	419665	4413	1047	0.02811	0.0002067	0.446203
	SLC6A8	solute carrier family 6 (neurotransmitter transporter, creatine), member 8	---	100861584	8059	1049	0.02827	0.0002107	0.367876
	ARPC1B	actin related protein 2/3 complex, subunit 1B, 41kDa	ENSGALG00000022490	416490	614	1046	0.02849	0.0002067	0.309219
	KANSL2	KAT8 regulatory NSL complex subunit 2	ENSGALG00000028597	426401	4247	1052	0.02853	0.0002155	0.426374
	PTGDS	prostaglandin D2 synthase 21kDa (brain)	ENSGALG00000028529	374110	6866	1056	0.02913	0.000223	0.127118
	LMOD2	leiomodin 2 (cardiac)	ENSGALG00000008805	417751	4695	1063	0.02987	0.0002345	0.564564
	WNT9A	wingless-type MMTV integration site family, member 9A	ENSGALG00000005401	395829	9769	1061	0.02995	0.0002321	0.368238
	IL15	interleukin 15	---	395258	4055	1072	0.0302	0.0002521	0.173856
	CASQ2	calsequestrin 2 (cardiac muscle)	ENSGALG00000015018	395198	1217	1066	0.03021	0.0002402	0.666716
	LAMB1	laminin, beta 1	ENSGALG00000007905	396478	4560	1068	0.03031	0.000244	0.154796
	C1QTNF5	C1q and tumor necrosis factor related protein 5	ENSGALG00000006758	769989	1052	1070	0.03037	0.0002475	0.368859
	MT4	metallothionein 4	ENSGALG00000028451	396212	5355	1076	0.0304	0.0002598	0.36001
	RSPO3	R-spondin 3	ENSGALG00000014829	421715	7498	1074	0.03042	0.0002569	0.231291
	DGUOK	deoxyguanosine kinase	ENSGALG00000005961	770922	2237	1072	0.03054	0.000252	0.416261
	STK16	serine/threonine kinase 16	ENSGALG00000011326	429036	8442	1079	0.03054	0.0002671	0.531127
	QSOX1	quiescin Q6 sulfhydryl oxidase 1	ENSGALG00000003933	373914	6953	1079	0.03086	0.0002668	0.368997
	RSFR	leukocyte ribonuclease A-2	ENSGALG00000027165	423668	7491	1085	0.0314	0.0002777	0.271178
	SERPING1	serpin peptidase inhibitor, clade G (C1 inhibitor), member 1	---	423132	7722	1087	0.03153	0.000282	0.383891
	LOXL1	lysyl oxidase-like 1	---	426411	4710	1103	0.03451	0.000319	0.422894
	RDH5	retinol dehydrogenase 5 (11-cis/9-cis)	ENSGALG00000027933	395452	7163	1102	0.03454	0.0003158	0.320161
	SMARCA4	SWI/SNF related, matrix associated, actin dependent regulator of chromatin, subfamily a, member 4	---	395932	8106	1105	0.03457	0.000323	0.230331
	GPX1	glutathione peroxidase 1	ENSGALG00000028204	100857115	3602	1101	0.03463	0.0003132	0.440509
	C12ORF57	chromosome 1 open reading frame, human C12orf57	ENSGALG00000014555	771099	1005	1108	0.03497	0.0003302	0.567616
	TNNI1	troponin I type 1 (skeletal, slow)	---	421161	9079	1115	0.03539	0.0003482	0.914721
	H2AFV	H2A histone family, member V	ENSGALG00000026713	426617	3717	1113	0.03565	0.0003437	0.393402
	LRRC32	leucine rich repeat containing 32	---	428121	4765	1112	0.0357	0.0003406	0.135522
	IRX6	iroquois homeobox 6	---	374184	4167	1115	0.03571	0.0003478	0.452879
	BCAR1	breast cancer anti-estrogen resistance 1	ENSGALG00000028291	415691	848	1122	0.03652	0.0003666	0.438962
	MYOM1	myomesin 1	---	395805	5476	1121	0.0367	0.0003648	0.456535
	SP1	Sp1 transcription factor	---	395303	8247	1129	0.03725	0.000385	0.411914
	ID1	inhibitor of DNA binding 1, dominant negative helix-loop-helix protein	ENSGALG00000006210	395282	3986	1128	0.03743	0.0003832	0.251897
	FPGS	folylpolyglutamate synthase	ENSGALG00000005051	417227	3196	1128	0.03763	0.0003815	0.447703
	ENTHD2	ENTH domain containing 2	ENSGALG00000006883	422072	2675	1133	0.0379	0.0003955	0.514514
	HIC1	hypermethylated in cancer 1	ENSGALG00000026718	396164	3819	1136	0.03837	0.0004043	0.304362
	MYH15	myosin, heavy chain 15	ENSGALG00000015358	395534	5434	1140	0.03933	0.0004183	0.828964
	LY86	lymphocyte antigen 86	ENSGALG00000012801	420872	4834	1151	0.04119	0.0004504	0.199353
	CRP	C-reactive protein, pentraxin-related	ENSGALG00000022137	429786	1935	1148	0.04121	0.0004423	0.248989
	NID2	nidogen 2 (osteonidogen)	---	423583	5695	1151	0.04145	0.000449	0.409428
	HNMT	histamine N-methyltransferase	ENSGALG00000012377	424298	3869	1161	0.04376	0.0004827	0.312423
	FZD8	frizzled class receptor 8	---	374059	3257	1163	0.04383	0.0004879	0.447376
	CHRD	chordin	ENSGALG00000026983	395828	1596	1168	0.04511	0.0005066	0.483685
	MYH13	myosin, heavy chain 13, skeletal muscle	ENSGALG00000000779	768487	5433	1170	0.04519	0.000512	0.893857
	COL14A1	collagen, type XIV, alpha 1	ENSGALG00000016411	396276	1780	1176	0.04669	0.0005337	0.239169
	RDH8	retinol dehydrogenase 8 (all-trans)	---	429086	7164	1177	0.04682	0.0005398	0.282655
	SPIRE2	spire-type actin nucleation factor 2	ENSGALG00000000521	415855	8294	1182	0.04784	0.0005563	0.328458
	SDK2	sidekick cell adhesion molecule 2	ENSGALG00000004464	395215	7643	1185	0.0481	0.0005688	0.359605
	MRPL2	mitochondrial ribosomal protein L2	ENSGALG00000008597	421256	5284	1184	0.04832	0.0005667	0.395611
	MKNK2	MAP kinase interacting serine/threonine kinase 2	ENSGALG00000003845	429269	5177	1188	0.04874	0.0005812	0.390215
	TNNI2	troponin I type 2 (skeletal, fast)	ENSGALG00000006591	396386	9080	1190	0.049	0.0005892	0.702464
Down-regulated Late Hyperopia	SFRP4	secreted frizzled-related protein 4	ENSGALG00000012073	420732	7756	228.2	5.285e-07	5.253e-11	-0.973789
	GPNMB	glycoprotein (transmembrane) nmb	---	428431	3550	544.8	0.002753	5.472e-07	-0.498573
	WDR64	WD repeat domain 64	---	428581	9725	719.9	0.01561	7.758e-06	-0.523662
	CA4	carbonic anhydrase IV	---	417647	1112	705.3	0.01616	6.423e-06	-0.383685
	HCK	hemopoietic cell kinase	ENSGALG00000006522	419280	3752	744.5	0.01772	1.057e-05	-0.291143
	MYOM3	myomesin 3	ENSGALG00000004155	419690	5478	700.7	0.02028	6.047e-06	-0.471922
	SPARCL1	SPARC-like 1 (hevin)	ENSGALG00000010929	422586	8257	784.2	0.02432	1.692e-05	-0.496823
	SLC38A4	solute carrier family 38, member 4	ENSGALG00000009730	417809	8006	815.7	0.03032	2.411e-05	-0.490858
	F10	coagulation factor X	ENSGALG00000026677	395876	2813	838.4	0.03098	3.079e-05	-0.257988
	TP53I3	tumor protein p53 inducible protein 3	ENSGALG00000016502	421977	9123	850.3	0.0319	3.487e-05	-0.611776
	LXN	latexin	ENSGALG00000009651	771519	4831	833.1	0.03254	2.91e-05	-0.489686
	NOV	nephroblastoma overexpressed	ENSGALG00000016112	396204	5773	903.3	0.0458	5.917e-05	-0.302272
	TF	transferrin (ovotransferrin)	ENSGALG00000006453	396241	8769	895.4	0.04598	5.483e-05	-0.355159
	HPGDS	hematopoietic prostaglandin D synthase	ENSGALG00000010402	395863	3896	926.1	0.04926	7.343e-05	-0.150135
	MLANA	melan-A	ENSGALG00000019756	769648	5182	920.2	0.04994	6.949e-05	-0.210469

## Sheet: TS3
Supplementary Table S3. Differentially-expressed genes also implicated in animal proteomics and human GWA studies of refractive error
Three lists of genes were created: Genes only differentially-expressed in the individual studies that were meta-analysed ('previous transcriptome studies unique'), genes only differentially-expressed in the meta-analysis ('rank product meta-analysis unique') and genes differentially-expressed in both the original studies and the meta-analysis ('shared transcriptome findings'). This supplementary …
Conditions	Symbol	Gene Title	Matched Human Ortholog	Ensembl Gene ID
Proteomics (ret/RPE/ch) & previous transcriptome studies (unique)	PHPT1	phosphohistidine phosphatase 1	ENSG00000054148	ENSGALG00000039061
	LMNB1	lamin B1	ENSG00000113368	ENSGALG00000014692
	HNRNPA2B1	heterogeneous nuclear ribonucleoprotein A2/B1	ENSG00000122566	ENSGALG00000011036
	NAPB	N-ethylmaleimide-sensitive factor attachment protein, beta	ENSG00000125814	ENSGALG00000008313
	TPM3	tropomyosin 3	ENSG00000143549	ENSGALG00000013537
	NDUFS6	NADH dehydrogenase (ubiquinone) Fe-S protein 6, 13kDa (NADH-coenzyme Q reductase)	ENSG00000145494	ENSGALG00000013191
	HNRNPU	heterogeneous nuclear ribonucleoprotein U (scaffold attachment factor A)	ENSG00000153187	ENSGALG00000010671
	SLC6A1	solute carrier family 6 (neurotransmitter transporter, GABA), member 1	ENSG00000157103	ENSGALG00000004921
Proteomics (ret/RPE/ch) & rank product meta-analysis (unique)	TF	transferrin (ovotransferrin)	ENSG00000091513	ENSGALG00000006453
	APOA1	apolipoprotein A-I	ENSG00000118137	ENSGALG00000007114
Proteomics (ret/RPE/ch) & shared transcriptome findings (previous studies and meta-analysis)	CKMT2	creatine kinase, mitochondrial 2 (sarcomeric)	ENSG00000131730	ENSGALG00000015602
Proteomics (sclera) & previous transcriptome studies (unique)	CDC42	cell division cycle 42	ENSG00000070831	ENSGALG00000004796
	MYH1C	myosin, heavy chain 1C, skeletal muscle (similar to human myosin, heavy chain 1, skeletal muscle, adult)	ENSG00000133020	ENSGALG00000032404
	TPM3	tropomyosin 3	ENSG00000143549	ENSGALG00000013537
	PDIA3	protein disulfide isomerase family A, member 3	ENSG00000167004	ENSGALG00000008348
	RUVBL1	RuvB-like AAA ATPase 1	ENSG00000175792	ENSGALG00000005931
	GMFB	glia maturation factor, beta	ENSG00000197045	ENSGALG00000012208
Proteomics (sclera) & rank product meta-analysis (unique)	HSPB1	heat shock 27kDa protein 1	ENSG00000106211	ENSGALG00000001926
	OGN	osteoglycin	ENSG00000106809	ENSGALG00000026736
	APOA1	apolipoprotein A-I	ENSG00000118137	ENSGALG00000007114
	ALDH1A2	aldehyde dehydrogenase 1 family, member A2	ENSG00000128918	ENSGALG00000004270
	CLEC3B	C-type lectin domain family 3, member B	ENSG00000163815	ENSGALG00000030969
	CRYBB2	crystallin, beta B2	ENSG00000244752	ENSGALG00000026086
Proteomics (sclera) & shared transcriptome findings (previous studies and meta-analysis)	ANGPTL7	angiopoietin-like 7	ENSG00000171819	ENSGALG00000003179
	COL14A1	collagen, type XIV, alpha 1	ENSG00000187955	ENSGALG00000037675
GWAS (250Kb) & previous transcriptome studies (unique)	STARD3NL	STARD3 N-terminal like	ENSG00000010270	ENSGALG00000033038
	PAG1	phosphoprotein membrane anchor with glycosphingolipid microdomains 1	ENSG00000076641	ENSGALG00000034188
	ADCY2	adenylate cyclase 2 (brain)	ENSG00000078295	ENSGALG00000013060
	PIBF1	progesterone immunomodulatory binding factor 1	ENSG00000083535	ENSGALG00000016929
	PPM1A	protein phosphatase, Mg2+/Mn2+ dependent, 1A	ENSG00000100614	ENSGALG00000011917
	CCSER2	coiled-coil serine-rich protein 2	ENSG00000107771	ENSGALG00000037682
	TFAM	transcription factor A, mitochondrial	ENSG00000108064	ENSGALG00000002703
	ASPA	aspartoacylase	ENSG00000108381	ENSGALG00000004669
	SLC25A12	solute carrier family 25 (aspartate/glutamate carrier), member 12	ENSG00000115840	ENSGALG00000009545
	DENND1A	DENN/MADD domain containing 1A	ENSG00000119522	ENSGALG00000001157
	GTDC1	glycosyltransferase-like domain containing 1	ENSG00000121964	ENSGALG00000012424
	ORMDL2	ORM1-like 2 (S. cerevisiae)	ENSG00000123353	ENSGALG00000031940
	PDE11A	phosphodiesterase 11A	ENSG00000128655	ENSGALG00000042374
	FAM189A2	family with sequence similarity 189, member A2	ENSG00000135063	ENSGALG00000015110
	EIF4E2	eukaryotic translation initiation factor 4E family member 2	ENSG00000135930	ENSGALG00000007919
	COG3	component of oligomeric golgi complex 3	ENSG00000136152	ENSGALG00000016980
	EXOC6	exocyst complex component 6	ENSG00000138190	ENSGALG00000006763
	TNIP1	TNFAIP3 interacting protein 1	ENSG00000145901	ENSGALG00000004496
	CRB2	crumbs family member 2	ENSG00000148204	ENSGALG00000001169
	GRIA4	glutamate receptor, ionotropic, AMPA 4	ENSG00000152578	ENSGALG00000038995
	ACPL2	acid phosphatase-like 2	ENSG00000155893	ENSGALG00000029102
	RASA2	RAS p21 protein activator 2	ENSG00000155903	ENSGALG00000002850
	KCNMA1	potassium large conductance calcium-activated channel, subfamily M, alpha member 1	ENSG00000156113	ENSGALG00000004980
	CACNA1D	calcium channel, voltage-dependent, L type, alpha 1D subunit	ENSG00000157388	ENSGALG00000005332
	PDSS2	prenyl (decaprenyl) diphosphate synthase, subunit 2	ENSG00000164494	ENSGALG00000015313
	ZBTB38	zinc finger and BTB domain containing 38	ENSG00000177311	ENSGALG00000036543
	NRXN1	neurexin 1	ENSG00000179915	ENSGALG00000009107
	NF1	neurofibromin 1	ENSG00000196712	ENSGALG00000005660
	NRAP	nebulin-related anchoring protein	ENSG00000197893	ENSGALG00000008914
	XKR4	XK, Kell blood group complex subunit-related family, member 4	ENSG00000206579	ENSGALG00000035429
GWAS (250Kb) & rank product meta-analysis (unique)	SOD3	superoxide dismutase 3, extracellular	ENSG00000109610	ENSGALG00000018557
	KCNJ13	potassium inwardly-rectifying channel, subfamily J, member 13	ENSG00000115474	ENSGALG00000001490
	RDH5	retinol dehydrogenase 5 (11-cis/9-cis)	ENSG00000135437	ENSGALG00000034988
	RGR	retinal G protein coupled receptor	ENSG00000148604	ENSGALG00000002299
	BMP3	bone morphogenetic protein 3	ENSG00000152785	ENSGALG00000035052
	ACTC1	actin, alpha, cardiac muscle 1	ENSG00000159251	ENSGALG00000009844
	PMEL	premelanosome protein	ENSG00000185664	ENSGALG00000035350
GWAS (250Kb) & shared transcriptome findings (previous studies and meta-analysis)	CYP26A1	cytochrome P450, family 26, subfamily A, polypeptide 1	ENSG00000095596	ENSGALG00000033695
	SFRP4	secreted frizzled-related protein 4	ENSG00000106483	ENSGALG00000031997
	BMP2	bone morphogenetic protein 2	ENSG00000125845	ENSGALG00000029301
	PRKG2	protein kinase, cGMP-dependent, type II	ENSG00000138669	ENSGALG00000010909
	COL14A1	collagen, type XIV, alpha 1	ENSG00000187955	ENSGALG00000037675
GWAS (500Kb) & previous transcriptome studies (unique)	XKR4	XK, Kell blood group complex subunit-related family, member 4	ENSG00000206579	ENSGALG00000035429
	CAMKK1	calcium/calmodulin-dependent protein kinase kinase 1, alpha	ENSG00000004660	ENSGALG00000001617
	STARD3NL	STARD3 N-terminal like	ENSG00000010270	ENSGALG00000033038
	GDI2	GDP dissociation inhibitor 2	ENSG00000057608	ENSGALG00000008169
	IARS2	isoleucyl-tRNA synthetase 2, mitochondrial	ENSG00000067704	ENSGALG00000009566
	C19H17ORF85	chromosome 19 open reading frame, human C17orf85	ENSG00000074356	ENSGALG00000002653
	PAG1	phosphoprotein membrane anchor with glycosphingolipid microdomains 1	ENSG00000076641	ENSGALG00000034188
	ADCY2	adenylate cyclase 2 (brain)	ENSG00000078295	ENSGALG00000013060
	OSBPL6	oxysterol binding protein-like 6	ENSG00000079156	ENSGALG00000009172
	PIBF1	progesterone immunomodulatory binding factor 1	ENSG00000083535	ENSGALG00000016929
	RBM22	RNA binding motif protein 22	ENSG00000086589	ENSGALG00000004555
	PDE6C	Phosphodiesterase 6C, cGMP-specific, cone, alpha prime	ENSG00000095464	ENSGALG00000006626
	PPM1A	protein phosphatase, Mg2+/Mn2+ dependent, 1A	ENSG00000100614	ENSGALG00000011917
	ZFAND1	zinc finger, AN1-type domain 1	ENSG00000104231	ENSGALG00000042794
	CCSER2	coiled-coil serine-rich protein 2	ENSG00000107771	ENSGALG00000037682
	TFAM	transcription factor A, mitochondrial	ENSG00000108064	ENSGALG00000002703
	ASPA	aspartoacylase	ENSG00000108381	ENSGALG00000004669
	SLC25A12	solute carrier family 25 (aspartate/glutamate carrier), member 12	ENSG00000115840	ENSGALG00000009545
	DENND1A	DENN/MADD domain containing 1A	ENSG00000119522	ENSGALG00000001157
	GTDC1	glycosyltransferase-like domain containing 1	ENSG00000121964	ENSGALG00000012424
	ORMDL2	ORM1-like 2 (S. cerevisiae)	ENSG00000123353	ENSGALG00000031940
	PDE11A	phosphodiesterase 11A	ENSG00000128655	ENSGALG00000042374
	KATNBL1	katanin p80 subunit B-like 1	ENSG00000134152	ENSGALG00000009633
	FAM189A2	family with sequence similarity 189, member A2	ENSG00000135063	ENSGALG00000015110
	EIF4E2	eukaryotic translation initiation factor 4E family member 2	ENSG00000135930	ENSGALG00000007919
	COG3	component of oligomeric golgi complex 3	ENSG00000136152	ENSGALG00000016980
	EPRS	glutamyl-prolyl-tRNA synthetase	ENSG00000136628	ENSGALG00000009598
	EXOC6	exocyst complex component 6	ENSG00000138190	ENSGALG00000006763
	SEMA7A	semaphorin 7A, GPI membrane anchor (John Milton Hagen blood group)	ENSG00000138623	ENSGALG00000001412
	LYPLAL1	lysophospholipase-like 1	ENSG00000143353	ENSGALG00000026385
	COL8A1	collagen, type VIII, alpha 1	ENSG00000144810	ENSGALG00000015253
	TNIP1	TNFAIP3 interacting protein 1	ENSG00000145901	ENSGALG00000004496
	CRB2	crumbs family member 2	ENSG00000148204	ENSGALG00000001169
	DLG5	discs, large homolog 5 (Drosophila)	ENSG00000151208	ENSGALG00000043018
	GRIA4	glutamate receptor, ionotropic, AMPA 4	ENSG00000152578	ENSGALG00000038995
	ACPL2	acid phosphatase-like 2	ENSG00000155893	ENSGALG00000029102
	RASA2	RAS p21 protein activator 2	ENSG00000155903	ENSGALG00000002850
	KCNMA1	potassium large conductance calcium-activated channel, subfamily M, alpha member 1	ENSG00000156113	ENSGALG00000004980
	CACNA1D	calcium channel, voltage-dependent, L type, alpha 1D subunit	ENSG00000157388	ENSGALG00000005332
	CACNA2D3	calcium channel, voltage-dependent, alpha 2/delta subunit 3	ENSG00000157445	ENSGALG00000005400
	SNX7	sorting nexin 7	ENSG00000162627	ENSGALG00000005478
	PDSS2	prenyl (decaprenyl) diphosphate synthase, subunit 2	ENSG00000164494	ENSGALG00000015313
	HNRNPA3	heterogeneous nuclear ribonucleoprotein A3	ENSG00000170144	ENSGALG00000009250
	ZBTB38	zinc finger and BTB domain containing 38	ENSG00000177311	ENSGALG00000036543
	ZNF518B	zinc finger protein 518B	ENSG00000178163	ENSGALG00000014954
	NRXN1	neurexin 1	ENSG00000179915	ENSGALG00000009107
	UTP11L	UTP11-like, U3 small nucleolar ribonucleoprotein, (yeast)	ENSG00000183520	ENSGALG00000001502
	NF1	neurofibromin 1	ENSG00000196712	ENSGALG00000005660
	NRAP	nebulin-related anchoring protein	ENSG00000197893	ENSGALG00000008914
	MZT1	mitotic spindle organizing protein 1	ENSG00000204899	ENSGALG00000016932
GWAS (500Kb) & rank product meta-analysis (unique)	SOD3	superoxide dismutase 3, extracellular	ENSG00000109610	ENSGALG00000018557
	GRK7	G protein-coupled receptor kinase 7	ENSG00000114124	ENSGALG00000002800
	KCNJ13	potassium inwardly-rectifying channel, subfamily J, member 13	ENSG00000115474	ENSGALG00000001490
	MASP1	mannan-binding lectin serine peptidase 1 (C4/C2 activating component of Ra-reactive factor)	ENSG00000127241	ENSGALG00000007419
	RDH5	retinol dehydrogenase 5 (11-cis/9-cis)	ENSG00000135437	ENSGALG00000034988
	RGR	retinal G protein coupled receptor	ENSG00000148604	ENSGALG00000002299
	BMP3	bone morphogenetic protein 3	ENSG00000152785	ENSGALG00000035052
	ACTC1	actin, alpha, cardiac muscle 1	ENSG00000159251	ENSGALG00000009844
	SYNPO	synaptopodin	ENSG00000171992	ENSGALG00000027330
	PMEL	premelanosome protein	ENSG00000185664	ENSGALG00000035350
	RPS26	ribosomal protein S26	ENSG00000197728	ENSGALG00000032052
GWAS (500Kb) & shared transcriptome findings (previous studies and meta-analysis)	CYP26A1	cytochrome P450, family 26, subfamily A, polypeptide 1	ENSG00000095596	ENSGALG00000033695
	SFRP4	secreted frizzled-related protein 4	ENSG00000106483	ENSGALG00000031997
	BMP2	bone morphogenetic protein 2	ENSG00000125845	ENSGALG00000029301
	PRKG2	protein kinase, cGMP-dependent, type II	ENSG00000138669	ENSGALG00000010909
	COL14A1	collagen, type XIV, alpha 1	ENSG00000187955	ENSGALG00000037675

## Sheet: TS4
Supplementary Table S4. Over-representation of Reactome pathways in the meta-analysis results
Differentially-expressed genes in each condition (early and late myopia and hyperopia induction) were tested for over-representation of Reactome pathways using ConsensusPathDB. The 10,062 genes analyzed were used for the background list, and gene sets with an FDR q-value of <0.05 with ≥3 members were considered over-represented. Redundant results were clustered/collapsed into a single term (see '…
Condition	Cluster	Pathway	Genes	Size	Effective size	p-value	FDR q-value
Early myopia	Not clustered	G alpha (s) signalling events	CALCA; VIP; ADM; PDE3A; GCG	128	61	6.18805e-05	0.0050742
		Class B/2 (Secretin family receptors)	CALCA; ADM; WNT9A; GCG	88	43	0.000219249	0.0089892
		Signaling by GPCR	GCG; PDE3A; VIP; GRIN2A; WNT9A; CALCA; DUSP4; EDNRB; ADM; FGFR2	1243	419	0.000528977	0.0144587
		NCAM signaling for neurite out-growth	FGFR2; DUSP4; GRIN2A; GFRA1; COL9A1	223	144	0.00324504	0.0489994
		Signal Transduction	BMP2; GCG; CDH5; PDE3A; CDC14A; COL9A1; VIP; GRIN2A; PDK4; WNT9A; CALCA; DUSP4; EDNRB; ADM; FGFR2; APOA1	2334	1146	0.00358532	0.0489994
Late myopia	Not clustered	Initial triggering of complement	C1S; CFD; MASP1; C1QB	66	8	1.47581e-05	0.000558849
		Complement cascade	C1S; CFD; PROS1; MASP1; C1QB	84	16	1.73556e-05	0.000558849
		Extracellular matrix organization	DCN; BMP7; BMP2; TTR; COL14A1; FBN3; VCAM1; COL3A1; COL6A3; COL6A2; MMP2; LUM; COL4A2	264	163	5.44544e-05	0.00146119
		Class B/2 (Secretin family receptors)	FZD2; GCG; FZD8; WNT9A; CALCA; ADM	88	43	0.000319825	0.00502888
		Creation of C4 and C2 activators	C1S; MASP1; C1QB	58	7	0.000343588	0.00502888
		Visual phototransduction	PDE6B; RBP1; APOA1; GUCA1C; TTR	96	48	0.00386609	0.0366141
		GPCR ligand binding	FZD2; AGT; GCG; FZD8; C3AR1; WNT9A; CALCA; EDNRB; ADM; TACR3	454	172	0.00448022	0.0379639
		Retinoid metabolism and transport	TTR; APOA1; RBP1	42	18	0.0067062	0.038809
		Formation of Fibrin Clot (Clotting Cascade)	VWF; PRCP; PROS1	39	19	0.00783676	0.038809
		Signal Transduction	COL6A3; EDNRB; AGT; APOA1; ALDH1A2; MDK; FZD2; ECT2; CGN; FZD8; TTR; THBS4; FGFR2; PRKG2; DUSP4; CDH5; CYP26A1; GCG; HSPB1; SYDE1; RBP1; COL4A2; ADM; TACR3; FGFR3; BMP2; C3AR1; NOG; PDE6B; VIP; GUCA1C; WNT9A; CALCA; VWF; COL6A2; MMP2; LAMTOR2	2334	1146	0.00788844	0.038809
		Signaling by GPCR	FZD2; AGT; ECT2; GCG; FZD8; FGFR2; VIP; EDNRB; WNT9A; CALCA; C3AR1; DUSP4; VWF; ADM; TACR3; FGFR3; LAMTOR2	1243	419	0.0101652	0.0453434
		Arachidonic acid metabolism	GPX1; PTGDS; HPGDS	55	21	0.0104169	0.0453434
	Scavenging by Class A Receptors	Scavenging by Class A Receptors	COL3A1; COL4A2; MASP1; APOA1	19	12	9.74181e-05	0.00198026
		Binding and Uptake of Ligands by Scavenger Receptors	COL3A1; MASP1; APOA1; COL4A2	40	24	0.00170279	0.0210884
	Response to elevated platelet cytosolic Ca2+	Response to elevated platelet cytosolic Ca2+	TF; CFD; VWF; PROS1; APOA1	87	52	0.00547092	0.038809
		Platelet degranulation	TF; CFD; VWF; PROS1; APOA1	82	49	0.0042306	0.0378404
	Collagen formation	Collagen formation	COL3A1; COL6A3; COL6A2; COL14A1; COL4A2	87	61	0.0107022	0.0453434
		Collagen biosynthesis and modifying enzymes	COL3A1; COL6A3; COL6A2; COL14A1; COL4A2	64	48	0.00386609	0.0366141
	Muscle contraction	Muscle contraction	TNNT3; MYBPC3; MYL3; TNNC2; MYL1; MYL2	66	35	9.83981e-05	0.00198026
		Striated Muscle Contraction	TNNT3; MYBPC3; MYL3; TNNC2; MYL1; MYL2	35	20	3.0841e-06	0.000307195
	Mitochondrial translation	Mitochondrial translation	MRPL54; MRPL24; MRPL17; MRPL2; MRPS21	90	61	0.0107022	0.0453434
		Mitochondrial translation termination	MRPL54; MRPL24; MRPS21; MRPL2; MRPL17	84	57	0.0080765	0.038809
		Mitochondrial translation initiation	MRPL54; MRPL24; MRPS21; MRPL2; MRPL17	84	57	0.0080765	0.038809
		Mitochondrial translation elongation	MRPL54; MRPL24; MRPS21; MRPL2; MRPL17	84	55	0.00694869	0.038809
Early hyperopia	Not clustered	Signal Transduction	RGR; BMP2; NUF2; CHRDL1; PDE3A; CDC14A; VIP; CYP26A1; CALCA; DUSP4; GNAT2	2334	1146	8.81918e-05	0.000440959
		G alpha (s) signalling events	CALCA; VIP; PDE3A	128	61	0.000704776	0.00117614
		GPCR downstream signaling	CALCA; VIP; GNAT2; PDE3A; RGR	982	268	0.000856144	0.00117614
		Signaling by GPCR	RGR; PDE3A; VIP; CALCA; DUSP4; GNAT2	1243	419	0.000940913	0.00117614
Late hyperopia	Not clustered	Complement cascade	C1QA; CFD; C7; MASP1; CRP	84	16	3.36728e-06	7.7924e-05
		Initial triggering of complement	C1QA; CFD; MASP1; CRP	66	8	3.8962e-06	7.7924e-05
		Creation of C4 and C2 activators	CRP; MASP1; C1QA	58	7	0.000127606	0.00170141
		Extracellular matrix organization	DCN; LOXL1; VCAN; COL14A1; FBN3; NID2; LAMB1; COL3A1; COL6A2	264	163	0.00101072	0.00808579
		Arachidonic acid metabolism	GPX1; PTGDS; HPGDS	55	21	0.00412991	0.0254148
	Response to elevated platelet cytosolic Ca2+	Response to elevated platelet cytosolic Ca2+	TF; CFD; SERPING1; APOA1	87	52	0.00886219	0.0393875
		Platelet degranulation	TF; CFD; SERPING1; APOA1	82	49	0.00718906	0.0359453
	Scavenging by Class A Receptors	Scavenging by Class A Receptors	COL3A1; MASP1; APOA1	19	12	0.000757272	0.00757272
		Binding and Uptake of Ligands by Scavenger Receptors	COL3A1; APOA1; MASP1	40	24	0.00607361	0.0323926
	Muscle contraction	Muscle contraction	TNNT3; TNNI1; MYBPC3; MYL3; MYL1; MYL2; TNNI2	66	35	9.20845e-07	3.68338e-05
		Striated Muscle Contraction	TNNT3; TNNI1; MYBPC3; MYL3; MYL1; MYL2; TNNI2	35	20	1.288e-08	1.0304e-06

## Sheet: TS5
Supplementary Table S5. Overlapping gene and pathway results
Data type	Intersections	Observed Overlap	Elements
Differentially-expressed genes	LateMyopia	189	DCN, BMP2, DUSP4, CYP26A1, CALCA, VIP, MXRA5, IGJ, FOXC2, APOA1, CYTL1, OGN, PTX3, MGP, CFD, COL3A1, CLDN5, FAM43A, RPS28, AVD, B2M, FAM160A2, PMEL, GIT1, GSTA3, MYL3, TAGLN, MYL1, OTUB1, RPS26, MYBPC3, MASP1, TNNT3, NOG, MYL2, HSPB1, MYOZ2, AANAT, SRL, MRPS21, COL6A2, JTB, LAMTOR2, FBN3, PITX1, CGN, NPR3, IGFBP4, PTGDS, WNT9A, IL15, MT4, STK16, RSFR, GPX1, C12ORF57, ID1, HIC1, LY86, FZD8, MYH13,…
	LateHyperopia	136	DCN, IGJ, FOXC2, APOA1, CYTL1, OGN, C7, PTX3, MGP, HAS2, CFD, COL3A1, TM4SF19, CLDN5, TIMM50, FAM43A, RPS28, AVD, SYNPO, B2M, FAM160A2, FUS, PMEL, GIT1, PLP1, AATK, MYH1B, GSTA3, MYL3, TAGLN, MYL1, C1QA, TUBB, OTUB1, MYH7B, RPS26, MYBPC3, IGSF9, MASP1, TNNT3, TRIM3, CLDN11, BLB1, NOG, MYL2, VCAN, HSPB1, MYOZ2, CA14, AANAT, SRL, DCTN2, PLEKHG5, MRPS21, APC2, COL6A2, RPLP1, ZNF513, LHX3, ANKRD13B, …
	LateHyperopia & LateMyopia	67	DCN, IGJ, FOXC2, APOA1, CYTL1, OGN, PTX3, MGP, CFD, COL3A1, CLDN5, FAM43A, RPS28, AVD, B2M, FAM160A2, PMEL, GIT1, GSTA3, MYL3, TAGLN, MYL1, OTUB1, RPS26, MYBPC3, MASP1, TNNT3, NOG, MYL2, HSPB1, MYOZ2, AANAT, SRL, MRPS21, COL6A2, JTB, LAMTOR2, FBN3, PITX1, CGN, NPR3, IGFBP4, PTGDS, WNT9A, IL15, MT4, STK16, RSFR, GPX1, C12ORF57, ID1, HIC1, LY86, FZD8, MYH13, COL14A1, MRPL2, SFRP4, GPNMB, WDR64, CA4…
	EarlyMyopia	59	GFRA1, DCN, CDC14A, CHAT, TES, BMP2, EGR1, DUSP4, CALCA, VIP, FAM204A, PDE3A, APOA1, CYTL1, MGP, CFD, COL3A1, MYBPC3, TNNT3, WNT9A, IL15, RSFR, LRRC32, ID1, CA4, MLANA, NT5C2, TGM2, LYVE1, CMPK2, CLEC3B, PDK4, KCNA2, ADM, TFPI2, GTSF1, SERPINE3, GCG, CRYBB2, CPA6, EDNRB, COL9A1, SELE, BCL2L13, SYT15, CCDC127, CTGF, BFSP1, STOM, CDH5, CD99, CD180, GRIN2A, SYNE1, THRB, FGFR2, KCNJ13, BCMO1, IL1R1
	EarlyMyopia & LateMyopia	33	DCN, BMP2, DUSP4, CALCA, VIP, APOA1, CYTL1, MGP, CFD, COL3A1, MYBPC3, TNNT3, WNT9A, IL15, RSFR, ID1, CA4, MLANA, TGM2, CLEC3B, ADM, SERPINE3, GCG, EDNRB, SELE, SYT15, CTGF, STOM, CDH5, CD99, FGFR2, KCNJ13, BCMO1
	EarlyHyperopia	27	GFRA1, DCN, SHQ1, DPF3, NUF2, CDC14A, CHAT, AGMO, TES, BMP2, EGR1, DUSP4, CYP26A1, CALCA, TYRP1, DCT, CALD1, GNAT2, RGR, VIP, WFIKKN2, PHTF2, NINJ2, FAM204A, CHRDL1, PDE3A, MXRA5
	LateHyperopia & EarlyMyopia	15	DCN, APOA1, CYTL1, MGP, CFD, COL3A1, MYBPC3, TNNT3, WNT9A, IL15, RSFR, LRRC32, ID1, CA4, MLANA
	LateHyperopia & EarlyMyopia & LateMyopia	14	DCN, APOA1, CYTL1, MGP, CFD, COL3A1, MYBPC3, TNNT3, WNT9A, IL15, RSFR, ID1, CA4, MLANA
	EarlyHyperopia & EarlyMyopia	12	GFRA1, DCN, CDC14A, CHAT, TES, BMP2, EGR1, DUSP4, CALCA, VIP, FAM204A, PDE3A
	EarlyHyperopia & LateMyopia	7	DCN, BMP2, DUSP4, CYP26A1, CALCA, VIP, MXRA5
	EarlyHyperopia & EarlyMyopia & LateMyopia	5	DCN, BMP2, DUSP4, CALCA, VIP
	EarlyHyperopia & LateHyperopia	1	DCN
	EarlyHyperopia & LateHyperopia & LateMyopia	1	DCN
	EarlyHyperopia & LateHyperopia & EarlyMyopia	1	DCN
	EarlyHyperopia & LateHyperopia & EarlyMyopia & LateMyopia	1	DCN
Over-represented Reactome pathways	LateMyopia	17	Signal Transduction, Signaling by GPCR, Muscle contraction, Complement cascade, Initial triggering of complement, Creation of C4 and C2 activators, Scavenging by Class A Receptors, Extracellular matrix organization, Arachidonic acid metabolism, Response to elevated platelet cytosolic Ca2+, Class B/2 (Secretin family receptors), Collagen formation, Visual phototransduction, GPCR ligand binding, Re…
	LateHyperopia	8	Muscle contraction, Complement cascade, Initial triggering of complement, Creation of C4 and C2 activators, Scavenging by Class A Receptors, Extracellular matrix organization, Arachidonic acid metabolism, Response to elevated platelet cytosolic Ca2+
	LateHyperopia & LateMyopia	8	Muscle contraction, Complement cascade, Initial triggering of complement, Creation of C4 and C2 activators, Scavenging by Class A Receptors, Extracellular matrix organization, Arachidonic acid metabolism, Response to elevated platelet cytosolic Ca2+
	EarlyMyopia	5	Signal Transduction, G alpha (s) signalling events, Signaling by GPCR, Class B/2 (Secretin family receptors), NCAM signaling for neurite out-growth
	EarlyHyperopia	4	Signal Transduction, G alpha (s) signalling events, GPCR downstream signaling, Signaling by GPCR
	EarlyMyopia & LateMyopia	3	Signal Transduction, Signaling by GPCR, Class B/2 (Secretin family receptors)
	EarlyHyperopia & EarlyMyopia	3	Signal Transduction, G alpha (s) signalling events, Signaling by GPCR
	EarlyHyperopia & LateMyopia	2	Signal Transduction, Signaling by GPCR
	EarlyHyperopia & EarlyMyopia & LateMyopia	2	Signal Transduction, Signaling by GPCR
	LateHyperopia & EarlyMyopia	0
	LateHyperopia & EarlyMyopia & LateMyopia	0
	EarlyHyperopia & LateHyperopia	0
	EarlyHyperopia & LateHyperopia & LateMyopia	0
	EarlyHyperopia & LateHyperopia & EarlyMyopia	0
	EarlyHyperopia & LateHyperopia & EarlyMyopia & LateMyopia	0

## Sheet: TS6
Supplementary Table S6. Past studies implicating seed or intermediate genes from the induced network module analysis
Articles were identified by a PubMed search on 25/02/2017 for the gene symbol OR gene name AND myopia. As such, while the resulting table serves to illustrate the wide range of evidence associating many of these genes with refractive error in humans and animal models, the table is not exhaustive.
Network	Node type	Gene symbol	Gene name	Previous studies implicating the gene or protein in myopia
Immune/inflammation-mediated extracellular matrix remodelling	Seed	BMP2	Bone morphogenetic protein 2	Li, H., D. Cui, F. Zhao, L. Huo, J. Hu and J. Zeng (2015). "BMP-2 Is Involved in Scleral Remodeling in Myopia Development." PloS one 10(5): e0125219.
				Li, H., J. Wu, D. Cui and J. Zeng (2016). "Retinal and choroidal expression of BMP-2 in lens-induced myopia and recovery from myopia in guinea pigs." Mol Med Rep 13(3): 2671-2676.
				McGlinn, A. M., D. A. Baldwin, J. W. Tobias, M. T. Budak, T. S. Khurana and R. A. Stone (2007). "Form-deprivation myopia in chick induces limited changes in retinal gene expression." Invest Ophthalmol Vis Sci 48(8): 3430-3436.
				Riddell, N., L. Giummarra, N. Hall and S. Crewther (2016). "Bidirectional Expression of Metabolic, Structural, and Immune Pathways in Early Myopia and Hyperopia." Frontiers in Neuroscience 10(390).
				Verhoeven, V. J., P. G. Hysi, R. Wojciechowski, Q. Fan, J. A. Guggenheim, R. Höhn, S. MacGregor, A. W. Hewitt, A. Nag and C.-Y. Cheng (2013). "Genome-wide meta-analyses of multiancestry cohorts identify multiple new susceptibility loci for refractive error and myopia." Nature genetics 45(3): 314-318.
				Wang, Q., M. L. Xue, G. Q. Zhao, M. G. Liu, Y. N. Ma and Y. Ma (2015). "Form-deprivation myopia induces decreased expression of bone morphogenetic protein-2, 5 in guinea pig sclera." Int J Ophthalmol 8(1): 39-45.
				Yoshikawa, M., K. Yamashiro, M. Miyake, M. Oishi, Y. Akagi-Kurashige, K. Kumagai, I. Nakata, H. Nakanishi, A. Oishi, N. Gotoh, R. Yamada, F. Matsuda, N. Yoshimura and N. S. Grp (2014). "Comprehensive Replication of the Relationship Between Myopia-Related Genes and Refractive Errors in a Large Japanese Cohort." Investigative Ophthalmology & Visual Science 55(11): 7343-7354.
	Seed	DCN	Decorin	Rada, J. A., D. L. Nickla and D. Troilo (2000). "Decreased proteoglycan synthesis associated with form deprivation myopia in mature primate eyes." Invest Ophthalmol Vis Sci 41(8): 2050-2058.
				Zhang, F., T. Zhu, Z. Zhou, Y. Wu and Y. Li (2009). "Association of lumican gene with susceptibility to pathological myopia in the northern han ethnic chinese." J Ophthalmol 2009: 514306.
	Seed	PTX3	Pentraxin 3	Riddell, N., L. Giummarra, N. Hall and S. Crewther (2016). "Bidirectional Expression of Metabolic, Structural, and Immune Pathways in Early Myopia and Hyperopia." Frontiers in Neuroscience 10(390).
	Seed	MASP1	Mannan binding lectin serine peptidase 1	---
	Seed	NOV	Nephroblastoma overexpressed	---
	Intermediate	MMP2	Matrix metallopeptidase 2	Guggenheim, J. A. and N. A. McBrien (1996). "Form-deprivation myopia induces activation of scleral matrix metalloproteinase-2 in tree shrew." Invest Ophthalmol Vis Sci 37(7): 1380-1395.
				Chen, M., Y. Qian, J. Dai and R. Chu (2014). "The sonic hedgehog signaling pathway induces myopic development by activating matrix metalloproteinase (MMP)-2 in Guinea pigs." PLoS One 9(5): e96952.
				Dai, S. Z., J. W. Zeng and L. Y. Wang (2006). "[Effect of pirenzepine on form deprivation myopia in chicks and its possible mechanism]." Zhonghua Yan Ke Za Zhi 42(1): 42-47.
				Deng, H. W., Y. Tian, X. J. Zhou, X. M. Zhang and J. Meng (2016). "Effect of Bilberry Extract on Development of Form-Deprivation Myopia in the Guinea Pig." J Ocul Pharmacol Ther 32(4): 196-202.
				Jia, Y., D. N. Hu, D. Zhu, L. Zhang, P. Gu, X. Fan and J. Zhou (2014). "MMP-2, MMP-3, TIMP-1, TIMP-2, and TIMP-3 protein levels in human aqueous humor: relationship with axial length." Invest Ophthalmol Vis Sci 55(6): 3922-3928.
				Jones, B. E., E. W. Thompson, W. Hodos, R. J. Waldbillig and G. J. Chader (1996). "Scleral matrix metalloproteinases, serine proteinase activity and hydrational capacity are increased in myopia induced by retinal image degradation." Exp Eye Res 63(4): 369-381.
				Liu, S. Z., W. C. Wu, J. F. Wang, X. P. Tan and H. B. Jiang (2005). "[Dynamic changes of MMP-2 activity in the posterior sclera of chicks with form-deprivation myopia]." Zhong Nan Da Xue Xue Bao Yi Xue Ban 30(3): 295-298.
				Qian, L., H. Zhao, X. Li, J. Yin, W. Tang, P. Chen, Q. Wang and J. Zhang (2015). "Pirenzepine Inhibits Myopia in Guinea Pig Model by Regulating the Balance of MMP-2 and TIMP-2 Expression and Increased Tyrosine Hydroxylase Levels." Cell Biochem Biophys 71(3): 1373-1378.
				Rada, J. A. and H. L. Brenza (1995). "Increased latent gelatinase activity in the sclera of visually deprived chicks." Invest Ophthalmol Vis Sci 36(8): 1555-1565.
				Rada, J. A., V. R. Achen and K. G. Rada (1998). "Proteoglycan turnover in the sclera of normal and experimentally myopic chick eyes." Invest Ophthalmol Vis Sci 39(11): 1990-2002.
				Siegwart, J. T., Jr. and T. T. Norton (2001). "Steady state mRNA levels in tree shrew sclera with form-deprivation myopia and during recovery." Invest Ophthalmol Vis Sci 42(6): 1153-1159.
				Siegwart, J. T., Jr. and T. T. Norton (2002). "The time course of changes in mRNA levels in tree shrew sclera during induced myopia and recovery." Invest Ophthalmol Vis Sci 43(7): 2067-2075.
				Siegwart, J. T., Jr. and T. T. Norton (2005). "Selective regulation of MMP and TIMP mRNA levels in tree shrew sclera during minus lens compensation and recovery." Invest Ophthalmol Vis Sci 46(10): 3484-3492.
				Wang, X., G. Xu, J. Fan and M. Zhang (2013). "Mechanical stretching induces matrix metalloproteinase-2 expression in rat retinal glial (Muller) cells." Neuroreport 24(5): 224-228.
				Wojciechowski, R., J. E. Bailey-Wilson and D. Stambolian (2010). "Association of matrix metalloproteinase gene polymorphisms with refractive error in Amish and Ashkenazi families." Invest Ophthalmol Vis Sci 51(10): 4989-4995.
				Wojciechowski, R., S. S. Yee, C. L. Simpson, J. E. Bailey-Wilson and D. Stambolian (2013). "Matrix metalloproteinases and educational attainment in refractive error: evidence of gene-environment interactions in the Age-Related Eye Disease Study." Ophthalmology 120(2): 298-305.
				Wu, W. C., S. Z. Liu, J. F. Wang, X. P. Tan and H. B. Jiang (2004). "[Matrix metalloproteinase-2 mRNA expression in the posterior sclera of chick form-deprivation myopia]." Zhong Nan Da Xue Xue Bao Yi Xue Ban 29(3): 270-273.
				Yang, S. R., J. J. Ye and Q. Long (2010). "[Expressions of collagen , matrix metalloproteases-2, and tissue inhibitor of matrix metalloproteinase-2 in the posterior sclera of newborn guinea pigs with negative lens-defocused myopia]." Zhongguo Yi Xue Ke Xue Yuan Xue Bao 32(1): 55-59.
				Zhuang, H., R. Zhang, Q. Shu, R. Jiang, Q. Chang, X. Huang, C. Jiang and G. Xu (2014). "Changes of TGF-beta2, MMP-2, and TIMP-2 levels in the vitreous of patients with high myopia." Graefes Arch Clin Exp Ophthalmol 252(11): 1763-1767.
	Intermediate	TGFB2	Transforming growth factor beta 2	Chen, B. Y., C. Y. Wang, W. Y. Chen and J. X. Ma (2013). "Altered TGF-beta2 and bFGF expression in scleral desmocytes from an experimentally-induced myopia guinea pig model." Graefes Arch Clin Exp Ophthalmol 251(4): 1133-1144.
				Gao, H., M. R. Frost, J. T. Siegwart, Jr. and T. T. Norton (2011). "Patterns of mRNA and protein expression during minus-lens compensation and recovery in tree shrew sclera." Mol Vis 17: 903-919.
				Jia, Y., D. N. Hu and J. Zhou (2014). "Human aqueous humor levels of TGF- beta2: relationship with axial length." Biomed Res Int 2014: 258591.
				Jobling, A. I., M. Nguyen, A. Gentle and N. A. McBrien (2004). "Isoform-specific changes in scleral transforming growth factor-beta expression and the regulation of collagen synthesis during myopia progression." J Biol Chem 279(18): 18121-18126.
				Lin, H. J., L. Wan, Y. Tsai, S. C. Liu, W. C. Chen, S. W. Tsai and F. J. Tsai (2009). "Sclera-related gene polymorphisms in high myopia." Mol Vis 15: 1655-1663.
				Mao, J. F. and S. Z. Liu (2013). "Mechanism of the DL-alpha-aminoadipic acid inhibitory effect on form-deprived myopia in guinea pig." Int J Ophthalmol 6(1): 19-22.
				Mao, J. F., S. Z. Liu, W. J. Qin and Q. Xiang (2011). "Modulation of TGFbeta(2) and dopamine by PKC in retinal Muller cells of guinea pig myopic eye." Int J Ophthalmol 4(4): 357-360.
				Rohrer, B. and W. K. Stell (1994). "Basic fibroblast growth factor (bFGF) and transforming growth factor beta (TGF-β) act as stop and go signals to modulate postnatal ocular growth in the chick." Experimental eye research 58(5): 553-561.
				Schippert, R., C. Brand, F. Schaeffel and M. P. Feldkaemper (2006). "Changes in scleral MMP-2, TIMP-2 and TGFbeta-2 mRNA expression after imposed myopic and hyperopic defocus in chickens." Exp Eye Res 82(4): 710-719.
				Seko, Y., H. Shimokawa and T. Tokoro (1995). "Expression of bFGF and TGF-beta 2 in experimental myopia in chicks." Invest Ophthalmol Vis Sci 36(6): 1183-1187.
				Tan, J., Z. H. Deng, S. Z. Liu, J. T. Wang and C. Huang (2010). "TGF-beta2 in human retinal pigment epithelial cells: expression and secretion regulated by cholinergic signals in vitro." Curr Eye Res 35(1): 37-44.
	Intermediate	TGFB1	Transforming growth factor beta 1	Gao, H., M. R. Frost, J. T. Siegwart, Jr. and T. T. Norton (2011). "Patterns of mRNA and protein expression during minus-lens compensation and recovery in tree shrew sclera." Mol Vis 17: 903-919.
				Guo, L., M. R. Frost, J. T. Siegwart, Jr. and T. T. Norton (2014). "Scleral gene expression during recovery from myopia compared with expression during myopia development in tree shrew." Mol Vis 20: 1643-1659.
				Jobling, A. I., M. Nguyen, A. Gentle and N. A. McBrien (2004). "Isoform-specific changes in scleral transforming growth factor-beta expression and the regulation of collagen synthesis during myopia progression." J Biol Chem 279(18): 18121-18126.
				Khor, C. C., Q. Fan, L. Goh, D. Tan, T. L. Young, Y.-J. Li, M. Seielstad, D. L. Goh and S. M. Saw (2010). "Support for TGFB1 as a susceptibility gene for high myopia in individuals of Chinese descent." Archives of Ophthalmology 128(8): 1081-1084.
				Lin, H. J., L. Wan, Y. Tsai, Y. Y. Tsai, S. S. Fan, C. H. Tsai and F. J. Tsai (2006). "The TGFbeta1 gene codon 10 polymorphism contributes to the genetic predisposition to high myopia." Mol Vis 12: 698-703.
				Liu, H., N. Xiang and H. Zhang (2007). "Influence of high level TGF-beta1 on scleral thickness." J Huazhong Univ Sci Technolog Med Sci 27(5): 601-604.
				Meng, B., S. M. Li, Y. Yang, Z. R. Yang, F. Sun, M. T. Kang, Y. Y. Sun, A. R. Ran, J. N. Wang, R. Yan, I. Y. Ba, N. L. Wang and S. Y. Zhan (2015). "The association of TGFB1 genetic polymorphisms with high myopia: a systematic review and meta-analysis." Int J Clin Exp Med 8(11): 20355-20367.
				Rasool, S., I. Ahmed, R. Dar, S. G. Ayub, S. Rashid, T. Jan, T. Ahmed, N. A. Naikoo and K. I. Andrabi (2013). "Contribution of TGFβ1 codon 10 polymorphism to high myopia in an ethnic Kashmiri population from India." Biochemical genetics 51(3-4): 323-333.
				Rohrer, B. and W. K. Stell (1994). "Basic fibroblast growth factor (bFGF) and transforming growth factor beta (TGF-β) act as stop and go signals to modulate postnatal ocular growth in the chick." Experimental eye research 58(5): 553-561.
				Zha, Y., K. H. Leung, K. K. Lo, W. Y. Fung, P. W. Ng, M.-g. Shi, M. K. Yap and S. P. Yip (2009). "TGFB1 as a susceptibility gene for high myopia: a replication study with new findings." Archives of ophthalmology 127(4): 541-548.
	Intermediate	FGF2	Fibroblast growth factor 2	An, J., E. Hsi, X. Zhou, Y. Tao, S. H. Juo and C. L. Liang (2012). "The FGF2 gene in a myopia animal model and human subjects." Mol Vis 18: 471-478.
				Chen, B. Y., C. Y. Wang, W. Y. Chen and J. X. Ma (2013). "Altered TGF-beta2 and bFGF expression in scleral desmocytes from an experimentally-induced myopia guinea pig model." Graefes Arch Clin Exp Ophthalmol 251(4): 1133-1144.
				Mao, J., S. Liu, D. Wen, X. Tan and C. Fu (2006). "Basic fibroblast growth factor suppresses retinal neuronal apoptosis in form-deprivation myopia in chicks." Curr Eye Res 31(11): 983-987.
				Ritchey, E. R., C. P. Zelinka, J. Tang, J. Liu and A. J. Fischer (2012). "The combination of IGF1 and FGF2 and the induction of excessive ocular growth and extreme myopia." Exp Eye Res 99: 1-16.
				Rohrer, B. and W. K. Stell (1994). "Basic fibroblast growth factor (bFGF) and transforming growth factor beta (TGF-β) act as stop and go signals to modulate postnatal ocular growth in the chick." Experimental eye research 58(5): 553-561.
				Rohrer, B., J. Tao and W. K. Stell (1997). "Basic fibroblast growth factor, its high- and low-affinity receptors, and their relationship to form-deprivation myopia in the chick." Neuroscience 79(3): 775-787.
				Rohrer, B., P. M. Iuvone and W. K. Stell (1995). "Stimulation of dopaminergic amacrine cells by stroboscopic illumination or fibroblast growth factor (bFGF, FGF-2) injections: possible roles in prevention of form-deprivation myopia in the chick." Brain Res 686(2): 169-181.
				Seko, Y., H. Shimokawa and T. Tokoro (1995). "Expression of bFGF and TGF-beta 2 in experimental myopia in chicks." Invest Ophthalmol Vis Sci 36(6): 1183-1187.
				Shelton, L., D. Troilo, M. R. Lerner, Y. Gusev, D. J. Brackett and J. S. Rada (2008). "Microarray analysis of choroid/RPE gene expression in marmoset eyes undergoing changes in ocular growth and refraction." Mol Vis 14: 1465-1479.
				Zhu, X. and J. Wallman (2009). "Opposite effects of glucagon and insulin on compensation for spectacle lenses in chicks." Invest Ophthalmol Vis Sci 50(1): 24-36.
	Intermediate	INS	Insulin	Feldkaemper, M. P., I. Neacsu and F. Schaeffel (2009). "Insulin acts as a powerful stimulator of axial myopia in chicks." Investigative ophthalmology & visual science 50(1): 13-23.
				Fledelius, H. C. (1987). "Refractive change in diabetes mellitus around onset or when poorly controlled." Acta ophthalmologica 65(1): 53-57.
				Galvis, V., P. López-Jaramillo, A. Tello, Y. A. Castellanos-Castellanos, P. A. Camacho, D. D. Cohen, D. Gómez-Arbeláez and J. Merayo-Lloves (2016). "Is myopia another clinical manifestation of insulin resistance?" Medical hypotheses 90: 32-40.
				Jacobsen, N., H. Jensen, H. Lund‐Andersen and E. Goldschmidt (2008). "Is poor glycaemic control in diabetic patients a risk factor of myopia?" Acta ophthalmologica 86(5): 510-514.
				Liu, X., P. Wang, C. Qu, H. Zheng, B. Gong, S. Ma, H. Lin, J. Cheng, Z. Yang, F. Lu and Y. Shi (2015). "Genetic association study between INSULIN pathway related genes and high myopia in a Han Chinese population." Mol Biol Rep 42(1): 303-310.
				Logstrup, N., A. K. Sjolie, K. O. Kyvik and A. Green (1997). "Long-term influence of insulin dependent diabetes mellitus on refraction and its components: a population based twin study." Br J Ophthalmol 81(5): 343-349.
				Penha, A. M., E. Burkhardt, F. Schaeffel and M. P. Feldkaemper (2012). "Effects of intravitreal insulin and insulin signaling cascade inhibitors on emmetropization in the chick." Mol Vis 18: 2608-2622.
				Penha, A. M., F. Schaeffel and M. Feldkaemper (2011). "Insulin, insulin-like growth factor-1, insulin receptor, and insulin-like growth factor-1 receptor expression in the chick eye and their regulation with imposed myopic or hyperopic defocus." Mol Vis 17: 1436-1448.
				Sheng, C., X. Zhu and J. Wallman (2013). "In vitro effects of insulin and RPE on choroidal and scleral components of eye growth in chicks." Exp Eye Res 116: 439-448.
				Zhu, X. and J. Wallman (2009). "Opposite effects of glucagon and insulin on compensation for spectacle lenses in chicks." Invest Ophthalmol Vis Sci 50(1): 24-36.
	Intermediate	IGF2	Insulin-like growth factor 2	Liu, X., P. Wang, C. Qu, H. Zheng, B. Gong, S. Ma, H. Lin, J. Cheng, Z. Yang, F. Lu and Y. Shi (2015). "Genetic association study between INSULIN pathway related genes and high myopia in a Han Chinese population." Mol Biol Rep 42(1): 303-310.
				Deng, Z. H., J. Tan, S. Z. Liu, S. Z. Zhao and J. T. Wang (2010). "The correlation between the regulation of recombinant human IGF-2 on eye growth and form-deprivation in guinea pig." Graefes Arch Clin Exp Ophthalmol 248(4): 519-525.
				Kusakari, T., T. Sato and T. Tokoro (2001). "Visual deprivation stimulates the exchange of the fibrous sclera into the cartilaginous sclera in chicks." Exp Eye Res 73(4): 533-546.
				Tang, R. H., J. Tan, Z. H. Deng, S. Z. Zhao, Y. B. Miao and W. J. Zhang (2012). "Insulin-like growth factor-2 antisense oligonucleotides inhibits myopia by expression blocking of retinal insulin-like growth factor-2 in guinea pig." Clin Exp Ophthalmol 40(5): 503-511.
	Intermediate	COL2A1	Collagen type II alpha 1 chain	Mutti, D. O., M. E. Cooper, S. O'Brien, L. A. Jones, M. L. Marazita, J. C. Murray and K. Zadnik (2007). "Candidate gene and locus analysis of myopia." Mol Vis 13: 1012-1019.
				Metlapally, R., Y. J. Li, K. N. Tran-Viet, D. Abbott, G. R. Czaja, F. Malecaze, P. Calvas, D. Mackey, T. Rosenberg, S. Paget, T. Zayats, M. J. Owen, J. A. Guggenheim and T. L. Young (2009). "COL1A1 and COL2A1 genes and myopia susceptibility: evidence of association and suggestive linkage to the COL2A1 locus." Invest Ophthalmol Vis Sci 50(9): 4080-4086.
				Sun, W., L. Huang, Y. Xu, X. Xiao, S. Li, X. Jia, B. Gao, P. Wang, X. Guo and Q. Zhang (2015). "Exome Sequencing on 298 Probands With Early-Onset High Myopia: Approximately One-Fourth Show Potential Pathogenic Mutations in RetNet Genes." Invest Ophthalmol Vis Sci 56(13): 8365-8372. **Note: The phenotype of Stickler syndrome includes high myopia, and the syndrome is most often caused by mutations …
	Intermediate	MMP3	Matrix metallopeptidase 3	Hall, N. F., C. R. Gale, S. Ye and C. N. Martyn (2009). "Myopia and polymorphisms in genes for matrix metalloproteinases." Invest Ophthalmol Vis Sci 50(6): 2632-2636.
				Rada, J. A., V. R. Achen and K. G. Rada (1998). "Proteoglycan turnover in the sclera of normal and experimentally myopic chick eyes." Invest Ophthalmol Vis Sci 39(11): 1990-2002.
				Siegwart, J. T., Jr. and T. T. Norton (2002). "The time course of changes in mRNA levels in tree shrew sclera during induced myopia and recovery." Invest Ophthalmol Vis Sci 43(7): 2067-2075.
	Intermediate	C1QA	Complement C1q A chain	Gao, T.-T., Q. Long and X. Yang (2015). "Complement factors C1q, C3 and C5b-9 in the posterior sclera of guinea pigs with negative lens-defocused myopia." International journal of ophthalmology 8(4): 675.
	Intermediate	FCN1	Ficolin 1	---
	Intermediate	FCN2	Ficolin 2	---
	Intermediate	Fra1/JUN (AP1 transcription factor subunits)	FOS Like 1, AP-1 Transcription Factor Subunit & Jun proto-oncogene, AP-1 transcription factor subunit	---
	Intermediate	MMP7	Matrix metallopeptidase 7	---
	Intermediate	MBL2	Mannose binding lectin 2	---
Cytoskeleton	Seed	CDC14A	Cell division cycle 14A	---
	Seed	MYOZ2	Myozenin 2	---
	Seed	TES	Testin LIM domain protein	---
	Intermediate	ACTN1	Actinin alpha 1	---
	Intermediate	PPP3CA	Protein phosphatase 3 catalytic subunit alpha	---

## Sheet: TS7
Supplementary Table S7. ConsensusPathDB Induced Network Module output for growth-specific genes
ConsensusPathDB’s Induced Network Module Analysis was used to find connected networks for the 15 genes showing growth-specific expression patterns in the meta-analysis. The analysis was conducted using high and medium confidence filters, genetic, biochemical & gene regulatory interactions, and an intermediate node Z-score threshold of 15.
interactorA_name	interactorA_type	interactorA_role	interactorB_name	interactorB_type	interactorB_role	interaction_cpdbIDs	interaction_type	interaction_sourceDBs	interaction_pubmedIds
PTX3	protein	physical interactor	FCN2	protein	physical interactor	48229	protein interaction	InnateDB	19632990;21490156
BMP2	protein	physical interactor	TGFB2	protein	physical interactor	81833	protein interaction	HPRD;IntAct	25241761;9493905
COL2A1(26-1487)	protein	physical interactor	C1QA	protein	physical interactor	131393	protein interaction	HPRD	8778019
DCN	protein	physical interactor	MMP3	protein	physical interactor	118248	protein interaction	HPRD	9148753
MASP1	protein	physical interactor	FCN1	protein	physical interactor	43158	protein interaction	InnateDB	16116205
TGFB1	protein	physical interactor	FCN1	protein	physical interactor	124060	protein interaction	Biogrid;HPRD	7686157
TES	protein	physical interactor	ACTN1	protein	physical interactor	136729	protein interaction	HPRD;Spike	12695497;16713569
MMP2(110-660)	protein	enzyme	MMP7	protein	enzyme	20154	biochemical reaction	HumanCyc	1939080;8380993;9329373
CDC14A	gene	transcribed gene	CDC14A	protein	product	260468;269302	gene regulatory interaction	BIND	14988562;15988478
DCN	gene	transcribed gene	DCN	protein	product	27671;261519	gene regulatory interaction	BIND;PID	15546613;8798756
MYOZ2	protein	physical interactor	PPP3CA	protein	physical interactor	118138	protein interaction	Biogrid;HPRD;Spike	11114196;11842093;16189514
NOV	protein	physical interactor	IGF2(25-91)	protein	physical interactor	132420	protein interaction	Biogrid;HPRD;Spike	10084601;16189514
CDC14A	protein	enzyme	PPP3CA	protein	enzyme	20551	biochemical reaction	HumanCyc	9256433
MASP1	protein	substrate	MBL2	protein	substrate	30176	biochemical reaction	BioCarta
DCN	protein	physical interactor	IGF2(25-91)	protein	physical interactor	110027	protein interaction	IntAct	24389353
TGFB2	protein	physical interactor	TGFB1	protein	physical interactor	138700	protein interaction	Biogrid;HPRD	11157754;11483955
DCN	protein	physical interactor	4xHC-INS(90-110)	protein	physical interactor	102071	protein interaction	IntAct	24389353
MMP2(110-660)	protein	enzyme	MMP3	protein	enzyme	2156;20154	biochemical reaction	HumanCyc;PID;Reactome	12421825;16687414;1939080;8380993;9329373;9395517
NOV	protein	physical interactor	4xHC-INS(90-110)	protein	physical interactor	129807	protein interaction	Biogrid;HPRD;Spike	10084601;16189514
Fra1/JUN	complex	repressor	DCN	gene	transcribed gene	27671	gene regulatory interaction	PID	8798756
FCN2	protein	physical interactor	FCN1	protein	physical interactor	245406	protein interaction	Biogrid	26186194
PTX3	protein	physical interactor	FCN1	protein	physical interactor	38437	protein interaction	InnateDB	21490156
BMP2	protein	physical interactor	TGFB1	protein	physical interactor	127039	protein interaction	HPRD	11456401
PTX3	protein	physical interactor	MBL2	protein	physical interactor	48430	protein interaction	InnateDB	21106539
MYOZ2	protein	physical interactor	ACTN1	protein	physical interactor	52776	protein interaction	Biogrid;HPRD;IntAct;Spike	11842093;16713569;25416956
MMP7	protein	activator	MMP3	protein	activator	20154;25267;28219	biochemical reaction	HumanCyc;PID	11112695;11729324;15958533;16777847;18478055;1939080;19603142;20628524;3611200;8380993;9329373
PTX3	protein	physical interactor	C1QA	protein	physical interactor	49185	protein interaction	HPRD;InnateDB	12645945
MASP1	protein	enzyme	MMP2(110-660)	protein	enzyme	20154	biochemical reaction	HumanCyc	1939080;8380993;9329373
DCN	protein	physical interactor	TGFB1	protein	physical interactor	127394	protein interaction	Biogrid;HPRD;Spike	16189514;7638106;7798269;8093006;9675033
MASP1	protein	physical interactor	MBL2	protein	physical interactor	113410	protein interaction	Biogrid;DIP;HPRD	10878362;25579818
DCN	protein	physical interactor	MMP7	protein	physical interactor	119489	protein interaction	HPRD	9148753
DCN	protein	physical interactor	MMP2(110-660)	protein	physical interactor	118247	protein interaction	HPRD	9148753
MASP1	protein	enzyme	MMP7	protein	enzyme	20154	biochemical reaction	HumanCyc	1939080;8380993;9329373
LY86	gene	transcribed gene	LY86	protein	product	259480;259482;259483	gene regulatory interaction	BIND	12808131
DCN	protein	physical interactor	C1QA	protein	physical interactor	139839	protein interaction	Biogrid;HPRD	1431141
Fra1/JUN	complex	repressor	DCN	protein	product	27671	gene regulatory interaction	PID	8798756
Fra1/JUN	complex	transcription factor	MMP2(110-660)	protein	product	27665	gene regulatory interaction	PID	20353950;20398633
BMP2	protein	physical interactor	COL2A1(26-1487)	protein	physical interactor	130497	protein interaction	Biogrid;HPRD	10085302
MMP2(110-660)	protein	physical interactor	TGFB1	protein	physical interactor	111822	protein interaction	Biogrid;HPRD;IntAct;Spike	10652271;16189514;25241761
DCN	protein	physical interactor	COL2A1(26-1487)	protein	physical interactor	276571	protein interaction	Spike	16189514
MASP1	protein	physical interactor	FCN2	protein	physical interactor	121527	protein interaction	Biogrid;HPRD	12421953
DCN	protein	physical interactor	FGF2(10-155)	protein	physical interactor	109035	protein interaction	IntAct	24447999
PTX3	protein	physical interactor	FGF2(10-155)	protein	physical interactor	41174	protein interaction	HPRD;InnateDB	16020751;16769728;20363749
DCN	protein	physical interactor	TGFB2	protein	physical interactor	145464	protein interaction	Biogrid	9675033
MASP1	protein	enzyme	MMP3	protein	enzyme	20154	biochemical reaction	HumanCyc	1939080;8380993;9329373
TES	rna	transcribed gene	TES	protein	product	260091;263950	gene regulatory interaction	BIND	15899964
COL2A1(26-1487)	protein	physical interactor	TGFB1	protein	physical interactor	138871	protein interaction	Biogrid;HPRD;Spike	10085302;16189514
